# Supplementary material for: Identification of Brucella RS15060 as a novel type IV secretion system effector associated with bacterial virulence
Source: Vet Res. 2024 Dec 18;55:168. doi: 10.1186/s13567-024-01417-4 (PMC11654162; doi:10.1186/s13567-024-01417-4)
Supplement: Supplementary file 1 — Additional file 1: Primers used in this study. [file 13567_2024_1417_MOESM1_ESM.xlsx]

## Sheet: Additional file 1
Additional file 1 The primers used in this study
Primers	Sequence (5′-3′)
Primers for construction of plasmid pT10
Bcsp31-F	TGGCCGATTCATTAAGAAACCCGACTATGCCATTC
Bcsp31-R	GGGGGGCCCGGTACCAATACCAGTCCTCTTCCCGC
Line-pBBR1-F	TTAATGAATCGGCCAACGCG
Line-pBBR1-R	GGTACCGGGCCCCCCCTCGA
Primers for construction of fusion proteins with TEM1 tag
RS14565-TEM1-F	AGAGGACTGGTATTGGTACCATGGGTGCTGGAAAAAAGCC
RS14565-TEM1-R	AGCGTTTCTGGGTGTCTAGATGAGACAGCTCCCTGAAAGG
TEM1-RS14565-F	TGATTAAGCATTGGCTCGAGATGGGTGCTGGAAAAAAGCC
TEM1-RS14565-R	GCTCTAGAACTAGTGGATCCTCATGAGACAGCTCCCTGAA
RS10585-TEM1-F	AGAGGACTGGTATTGGTACCATGAAGAAGATAATTCTCAG
RS10585-TEM1-R	AGCGTTTCTGGGTGTCTAGAATAGGCGGCTTCCAGTGCTT
TEM1-RS10585-F	TGATTAAGCATTGGCTCGAGATGAAGAAGATAATTCTCAG
TEM1-RS10585-R	GCTCTAGAACTAGTGGATCCTTAATAGGCGGCTTCCAGTG
RS15060-TEM1-F	AGAGGACTGGTATTGGTACCATGAAGACCGAACCGAACGA
RS15060-TEM1-R	AGCGTTTCTGGGTGTCTAGATGCAAAGCCGGTCTTGGTGT
TEM1-RS15060-F	TGATTAAGCATTGGCTCGAGATGAAGACCGAACCGAACGA
TEM1-RS15060-R	GCTCTAGAACTAGTGGATCCTCATGCAAAGCCGGTCTTGG
RS10635-TEM1-F	AGAGGACTGGTATTGGTACCATGACCGGTTTCGACATCAC
RS10635-TEM1-R	AGCGTTTCTGGGTGTCTAGAGTCGCGCCCGGTGGGCGGAA
TEM1-RS10635-F	TGATTAAGCATTGGCTCGAGATGACCGGTTTCGACATCAC
TEM1-RS10635-R	GCTCTAGAACTAGTGGATCCTCAGTCGCGCCCGGTGGGCG
RS00230-TEM1-F	AGAGGACTGGTATTGGTACCATGACCAGATTATTCGCAATCATCG
RS00230-TEM1-R	AGCGTTTCTGGGTGTCTAGAATAGTCCTTTTCATAGAAGATGCCG
TEM1-RS00230-F	TGATTAAGCATTGGCTCGAGTTGACCAGATTATTCGCAATCATCG
TEM1-RS00230-R	GCTCTAGAACTAGTGGATCCTCAATAGTCCTTTTCATAGAAGATG
RS08185-TEM1-F	AGAGGACTGGTATTGGTACCATGATGTTCCGCACCCTTGA
RS08185-TEM1-R	AGCGTTTCTGGGTGTCTAGACTTCTTCAATACATTGACGC
TEM1-RS08185-F	TGATTAAGCATTGGCTCGAGATGATGTTCCGCACCCTTGA
TEM1-RS08185-R	GCTCTAGAACTAGTGGATCCTCACTTCTTCAATACATTGA
TEM1-VceC-F	TGATTAAGCATTGGCTCGAGATGAAGGAATGGCTCAGCGG
TEM1-VceC-R	GCTCTAGAACTAGTGGATCCCTAATTGCGGGTTTCTCCCT
TEM1-GST-F	TGATTAAGCATTGGCTCGAGATGTCCCCTATACTAGGTTA
TEM1-GST-R	GCTCTAGAACTAGTGGATCCTCAACGCGGAACCAGATCCGATT
BPE123-TEM1-F	AGAGGACTGGTATTGGTACCATGAGCTTGTTGCTGGCTAAC
BPE123-TEM1-R	AGCGTTTCTGGGTGTCTAGATGCCTGTCCCGCCAGTTCAAC
GST-TEM1-F	AGAGGACTGGTATTGGTACCATGTCCCCTATACTAGGTTA
GST-TEM1-R	AGCGTTTCTGGGTGTCTAGAACGCGGAACCAGATCCGATT
Primers for construction of fusion proteins with 3×FLAG tag
3×FLAG-F	GACTACAAAGACCATGACGGTGATTATAAAGATCATGACATCGACTACAAGGATGACGATGACAAG
3×FLAG-R	CTTGTCATCGTCATCCTTGTAGTCGATGTCATGATCTTTATAATCACCGTCATGGTCTTTGTAGTC
RS14565-3×FLAG-F	AGAGGACTGGTATTGGTACCATGGGTGCTGGAAAAAAGCC
RS14565-3×FLAG-R	TCTCTAGAACTAGTGGATCCTGAGACAGCTCCCTGAAAGG
RS15060-3×FLAG-F	AGAGGACTGGTATTGGTACCATGAAGACCGAACCGAACGA
RS15060-3×FLAG-R	TCTCTAGAACTAGTGGATCCTGCAAAGCCGGTCTTGGTGT
RS10635-3×FLAG-F	AGAGGACTGGTATTGGTACCATGACCGGTTTCGACATCAC
RS10635-3×FLAG-R	TCTCTAGAACTAGTGGATCCGTCGCGCCCGGTGGGCGGAA
RS10585-3×FLAG-F	AGAGGACTGGTATTGGTACCATGAAGAAGATAATTCTCAG
RS10585-3×FLAG-R	TCTCTAGAACTAGTGGATCCATAGGCGGCTTCCAGTGCTT
BPE123-3×FLAG-F	AGAGGACTGGTATTGGTACCATGAGCTTGTTGCTGGCTAAC
BPE123-3×FLAG-R	TCTCTAGAACTAGTGGATCCTGCCTGTCCCGCCAGTTCAAC
GST-3×FLAG-F	AGAGGACTGGTATTGGTACCATGTCCCCTATACTAGGTTA
GST-3×FLAG-R	TCTCTAGAACTAGTGGATCCACGCGGAACCAGATCCGATT
GroEL-3×FLAG-F	AGAGGACTGGTATTGGTACCATGGCTGCAAAAGACGTAAA
GroEL-3×FLAG-R	TCTCTAGAACTAGTGGATCCGAAGTCCATGCCGCCCATGC
Primers for construction of fusion proteins with 3×FLAG tag
ID-3×FLAG-F	GTTGACAATCGGCCTCAAGC
ID-3×FLAG-R	CGCCAGGGTTTTCCCAGTCACGAC
Primers for qPCR
RT-gapdh-F	GACATTCAGGTCGTCGCCATCA
RT-gapdh-R	TCTTCCTTCCACGGCAGTTCGG
RT-virB4-F	GAGGCGTGGAAGTGGGTAGAC
RT-virB4-R	TTGGAGTTGAGCAGGCTGGAG
RT-virB5-F	GATCCGTGTGCCTCCATCTCC
RT-virB5-R	CGTTTGTCAGTGGCGTCGTAG
Primers for construction of deletion mutant and complemented mutant
RS15060-UF	GGTACCCGGGGATCC GGTCTTGGCGGAAATCTCCA
RS15060-UR	GGCGGGCAGAATGGCATCGAGCGCGCCCGACAAAGCCGGA
RS15060-DF	TCCGGCTTTGTCGGGCGCGCTCGATGCCATTCTGCCCGCC
RS15060-DR	TGCCTGCAGGTCGACCGCACACGCCGGTTTGTTCT
RS15060-Com-F	CATGAGCTCACTAGTGGATCCCAGCACATAATCTTCGCCGT
RS15060-Com-R	GCAAGGCCTTCGCGAGGTACCTCATTTCGGGTGTCTTCGTC
RS10635-UF	GGTACCCGGGGATCCATTCCGCCACTACCACGGCG
RS10635-UR	CCTGCACATTGCCATTGGCGGGATGAGCAATGTGATGTCG
RS10635-DF	CGACATCACATTGCTCATCCCGCCAATGGCAATGTGCAGG
RS10635-DR	TGCCTGCAGGTCGAC TCCCCTATTCCCCTAAACCG
RS10635-Com-F	CATGAGCTCACTAGTGGATCCCTTCGGCCCGGAAGAATGGC
RS10635-Com-R	GCAAGGCCTTCGCGAGGTACCTTGAGCCGAAAAAACGGCGC
Primers used for identification of deletion mutant
ID-In-RS15060-F	TGCCGTTCAGGTGCTGGGCG
ID-In-RS15060-R	CCAGGCCTTGAACGGCTGCA
ID-Out-RS15060-F	CCGGCAGCTTTCGCAATCGT
ID-Out-RS15060-R	TGGCGGCGCTGATTATCTGG
ID-In-RS10635-F	GGAACAGGTGCTTGATGTGC
ID-In-RS10635-R	CGCGTTGCGGTTCCCCTCGG
ID-Out-RS10635-F	CATTGAGACGCTGGTGCGCC
ID-Out-RS10635-F	GAGCCGGACCGGCAGGCTGG
Primers used for identification of complemented plasmid
STn7-F	TTGCGTTTTCCCTTGTCCAG
STn7-R	GGGTGTAGCGTCGTAAGCTAAT
Primers used for identification of complemented mutant
Insert-UF	TCATCCTCATCACCGACAAG
Insert-UR	CACAGCATAACTGGACTGATTTC
Insert-DF	ATTAGCTTACGACGCTACACCC
Insert-DR	CAAGCCCTCAACCTGTCTTC
