# Supplementary material for: Identification of Brucella RS15060 as a novel type IV secretion system effector associated with bacterial virulence
Source: Vet Res. 2024 Dec 18;55:168. doi: 10.1186/s13567-024-01417-4 (PMC11654162; doi:10.1186/s13567-024-01417-4)
Supplement: Supplementary file 2 — Additional file 2: Strains and plasmids used in this study. [file 13567_2024_1417_MOESM2_ESM.xlsx]

## Sheet: Additional file 2
Additional file 2 The strains and plasmids used in this study
Strains and plasmids	Description	Sources
Strains
B. abortus 2308	Wild-type strain; Smooth phenotype	CVCC
B. abortus 2308∆virB123 (SV123)	Gene virB1-3 deletion mutant derived from B. abortus 2308	in the lab[1]
B. melitensis M5	Attenuated vaccine strain; Smooth phenotype	CVCC
E. coli DH5α	F− φ80lacZΔM15Δ(lacZYA-argF)U169 recA1 endA1 hsdR17(r −,m +) phoA supE44 thi-1 gyrA96 relA1 λ−	Invitrogen
RS14565-TEM1	WP_004682335.1 translocation reporter with C-terminal tagging with TEM1	in this study
TEM1-RS14565	WP_004682335.1 translocation reporter with N-terminal tagging with TEM1	in this study
RS10585-TEM1	WP_002966514.1 translocation reporter with C-terminal tagging with TEM1	in this study
TEM1-RS10585	WP_002966514.1 translocation reporter with N-terminal tagging with TEM1	in this study
RS15060-TEM1	WP_002968608.1 translocation reporter with C-terminal tagging with TEM1	in this study
TEM1-RS15060	WP_002968608.1 translocation reporter with N-terminal tagging with TEM1	in this study
RS10635-TEM1	WP_004681235.1 translocation reporter with C-terminal tagging with TEM1	in this study
TEM1-RS10635	WP_004681235.1 translocation reporter with N-terminal tagging with TEM1	in this study
RS00230-TEM1	WP_005970293.1 translocation reporter with C-terminal tagging with TEM1	in this study
TEM1-RS00230	WP_005970293.1 translocation reporter with N-terminal tagging with TEM1	in this study
RS08185-TEM1	WP_004686300.1 translocation reporter with C-terminal tagging with TEM1	in this study
TEM1-RS08185	WP_004686300.1 translocation reporter with N-terminal tagging with TEM1	in this study
GST-TEM1	Negative translocation reporter with C-terminal tagging with TEM1	in this study
BPE123-TEM1	Positive translocation reporter with C-terminal tagging with TEM1	in this study
TEM1-GST	Negative translocation reporter with N-terminal tagging with TEM1	in this study
TEM1-VceC	Positive translocation reporter with N-terminal tagging with TEM1	in this study
M5(RS14565-3×FLAG)	B. melitensis strain M5 expressing RS14565-3×FLAG	in this study
M5(RS15060-3×FLAG)	B. melitensis strain M5 expressing RS15060-3×FLAG	in this study
M5(RS10635-3×FLAG)	B. melitensis strain M5 expressing RS10635-3×FLAG	in this study
M5(RS10585-3×FLAG)	B. melitensis strain M5 expressing RS10585-3×FLAG	in this study
M5(BPE123-3×FLAG)	B. melitensis strain M5 expressing BPE123-3×FLAG	in this study
M5(GST-3×FLAG)	B. melitensis strain M5 expressing GST-3×FLAG	in this study
M5(GroEL-3×FLAG)	B. melitensis strain M5 expressing GroEL-3×FLAG	in this study
M5∆rs14565	A BM28_RS14565 gene deletion mutant from B. melitensis strain M5	in this study
M5∆rs14565-Com	complemented strain harboring the pMiniTn7TK-rs14565-Com plasmid	in this study
M5∆rs15060	A BM28_RS15060 gene deletion mutant from B. melitensis strain M5	in this study
M5∆rs15060-Com	complemented strain harboring the pMiniTn7TK-rs15060-Com plasmid	in this study
M5∆rs10635	A BM28_RS10635 gene deletion mutant from B. melitensis strain M5	in this study
M5∆rs10635-Com	complemented strain harboring the pMiniTn7TK-rs10635-Com plasmid	in this study
Plasmids
pBBR1MCS	CmR; Broad host-range cloning vector	[2]
pT10	pBBR1MCS with Bcsp31 promotor of Brucella	in this study
pMiniTn7TK	Kan; Broad host-range mini-Tn7 vectors	[3]
helper plasmid	The pTNS helper plasmid carries the genes encoding components of the TnsABCD site-specific transposition pathway	[3]
pT10-rs14565-TEM1	TEM1 fusion plasmid tagged at the C-terminus of rs14565	in this study
pT10-TEM1-rs14565	TEM1 fusion plasmid tagged at the N-terminus of rs14565	in this study
pT10-rs10585-TEM1	TEM1 fusion plasmid tagged at the C-terminus of rs10585	in this study
pT10-TEM1-rs10585	TEM1 fusion plasmid tagged at the N-terminus of rs10585	in this study
pT10-rs15060-TEM1	TEM1 fusion plasmid tagged at the C-terminus of rs15060	in this study
pT10-TEM1-rs15060	TEM1 fusion plasmid tagged at the N-terminus of rs15060	in this study
pT10-rs10635-TEM1	TEM1 fusion plasmid tagged at the C-terminus of rs10635	in this study
pT10-TEM1-rs10635	TEM1 fusion plasmid tagged at the N-terminus of rs10635	in this study
pT10-rs00230-TEM1	TEM1 fusion plasmid tagged at the C-terminus of rs00230	in this study
pT10-TEM1-rs00230	TEM1 fusion plasmid tagged at the N-terminus of rs00230	in this study
pT10-rs08185-TEM1	TEM1 fusion plasmid tagged at the C-terminus of rs08185	in this study
pT10-TEM1-rs08185	TEM1 fusion plasmid tagged at the N-terminus of rs08185	in this study
pT10-GST-TEM1	TEM1 fusion plasmid tagged at the C-terminus of GST	in this study
pT10-BPE123-TEM1	TEM1 fusion plasmid tagged at the C-terminus of BPE123	in this study
pT10-TEM1-GST	TEM1 fusion plasmid tagged at the N-terminus of GST	in this study
pT10-TEM1-VceC	TEM1 fusion plasmid tagged at the N-terminus of VceC	in this study
pT10-rs14565-3×FLAG	3×FLAG fusion plasmid tagged at the C-terminus of rs14565	in this study
pT10-rs15060-3×FLAG	3×FLAG fusion plasmid tagged at the C-terminus of rs15060	in this study
pT10-rs10635-3×FLAG	3×FLAG fusion plasmid tagged at the C-terminus of rs10635	in this study
pT10-rs10585-3×FLAG	3×FLAG fusion plasmid tagged at the C-terminus of rs10585	in this study
pT10-BPE123-3×FLAG	3×FLAG fusion plasmid tagged at the C-terminus of BPE123	in this study
pT10-GST-3×FLAG	3×FLAG fusion plasmid tagged at the C-terminus of GST	in this study
pT10-GroEL-3×FLAG	3×FLAG fusion plasmid tagged at the C-terminus of GroEL	in this study
pKB-∆rs15060	The recombinant suicide plasmid for rs15060 deletion	in this study
pMiniTn7TK-rs15060-Com	The complemented plasmid containing the rs15060 gene	in this study
pKB-∆rs10635	The recombinant suicide plasmid for rs10635 deletion	in this study
pMiniTn7TK-rs10635-Com	The complemented plasmid containing the rs10635 gene	in this study
References
1	Yin Y, Fang T, Lian Z, Zuo D, Hu H, Zhang G, Ding C, Tian M, Yu S (2023) Erythronate utilization activates VdtR regulating its metabolism to promote Brucella proliferation, inducing abortion in mice. Microbiol Spectr:e0207423
2	Kovach ME, Phillips RW, Elzer PH, Roop RM, 2nd, Peterson KM (1994) pBBR1MCS: a broad-host-range cloning vector. Biotechniques 16(5):800-802
3	Choi KH, Schweizer HP (2006) mini-Tn7 insertion in bacteria with single attTn7 sites: example Pseudomonas aeruginosa. Nat Protoc 1(1):153-161
