# Supplementary material for: Identification of Brucella RS15060 as a novel type IV secretion system effector associated with bacterial virulence
Source: Vet Res. 2024 Dec 18;55:168. doi: 10.1186/s13567-024-01417-4 (PMC11654162; doi:10.1186/s13567-024-01417-4)
Supplement: Supplementary file 3 — Additional file 3: Significantly different supernatant proteins of Brucella S2308 vs its SV123 mutant according to proteomics. [file 13567_2024_1417_MOESM3_ESM.xlsx]

## Sheet: Additional file 3
Additional file 3 Significantly different supernatant proteins of Brucella S2308 vs its T4SS mutant SV123 by proteomics analysis
Protein	ProteinGroup	FastaHeaders	Proteins	Peptides	RazorUniquePeptides	UniquePeptides	Coverage	MolWeight	LFQ intensity S2308_1	LFQ intensity S2308_2	LFQ intensity S2308_3	average S2308	LFQ intensity SV123_1	LFQ intensity SV123_2	LFQ intensity SV123_3	average SV123	S2308/SV123	t test p value
	AIJ78904.1;AIJ75876.1;AIJ59319.1;AIJ56399.1;AIJ51187.1	AIJ78904.1 2-keto-3-deoxy-galactonokinase family protein [Brucella abortus];AIJ75876.1 2-keto-3-deoxy-galactonokinase family protein [Brucella abortus];AIJ59319.1 2-keto-3-deoxy-galactonokinase family protein [Brucella abortus];AIJ56399.1 2-keto-3-deoxy-ga	5	1	1	1	3.9	32.687	40042		68614	54328	16423	8348.6	6439.5	10403.7	5.22199	0.030578
AIJ79342.1	AIJ79342.1;AIJ76165.1;AIJ59349.1;AIJ56152.1;AIJ50808.1	AIJ79342.1 cyd operon protein YbgT [Brucella abortus];AIJ76165.1 cyd operon protein YbgT [Brucella abortus];AIJ59349.1 cyd operon protein YbgT [Brucella abortus];AIJ56152.1 cyd operon protein YbgT [Brucella abortus];AIJ50808.1 cyd operon protein YbgT [Bruc	5	1	1	1	29.4	5.8758	43287	49839		46563	13404	11841	14624	13289.7	3.5037	0.00109397
AIJ80669.1	AIJ80669.1;AIJ76702.1;AIJ57422.1;AIJ54693.1;AIJ52675.1	AIJ80669.1 hypothetical protein DK49_1973 [Brucella abortus];AIJ76702.1 hypothetical protein DO75_1903 [Brucella abortus];AIJ57422.1 hypothetical protein DO78_35 [Brucella abortus];AIJ54693.1 hypothetical protein DK51_1344 [Brucella abortus];AIJ52675.1 hyp	5	4	4	4	17.5	28.67	96410	152030	69965	106135	26659	39984	26596	31079.7	3.41493	0.0379458
AIJ79687.1	AIJ79687.1;AIJ58341.1;AIJ52516.1;AIJ76459.1;AIJ54106.1	AIJ79687.1 hypothetical protein DK49_1919 [Brucella abortus];AIJ58341.1 hypothetical protein DO78_2066 [Brucella abortus];AIJ52516.1 hypothetical protein DK48_2057 [Brucella abortus];AIJ76459.1 hypothetical protein DO75_1957 [Brucella abortus];AIJ54106.1 h	5	20	20	20	16.1	163.58	3150900	5434100	2960000	3.84833e+06	1818000	429620	1599700	1282440	3.00079	0.046968
AIJ81263.1	AIJ81263.1;AIJ77117.1;AIJ58127.1;AIJ55020.1;AIJ52817.1	AIJ81263.1 NADH-quinone oxidoreductase, E subunit [Brucella abortus];AIJ77117.1 NADH-quinone oxidoreductase, E subunit [Brucella abortus];AIJ58127.1 NADH-quinone oxidoreductase, E subunit [Brucella abortus];AIJ55020.1 NADH-quinone oxidoreductase, E subunit	5	2	2	2	10.1	25.911	326830	258540	269410	284927	154130	56271	78093	96164.7	2.9629	0.0066115
AIJ80142.1	AIJ80142.1;AIJ76755.1;AIJ58200.1;AIJ54347.1;AIJ52367.1;AAF71544.1	AIJ80142.1 phosphoglycerate kinase family protein [Brucella abortus];AIJ76755.1 phosphoglycerate kinase family protein [Brucella abortus];AIJ58200.1 phosphoglycerate kinase family protein [Brucella abortus];AIJ54347.1 phosphoglycerate kinase family protein	6	3	3	3	7.8	41.795	76934	78900	38333	64722.3	22520	31144	16401	23355	2.77124	0.0407415
AIJ81011.1	AIJ81011.1;AIJ77994.1;AIJ58782.1;AIJ55336.1;AIJ53431.1	AIJ81011.1 hypothetical protein DK49_531 [Brucella abortus];AIJ77994.1 hypothetical protein DO75_1257 [Brucella abortus];AIJ58782.1 hypothetical protein DO78_678 [Brucella abortus];AIJ55336.1 hypothetical protein DK51_700 [Brucella abortus];AIJ53431.1 hypo	5	3	3	3	10.3	42.738	68308	76267	42524	62366.3	22595	29055	19088	23579.3	2.64496	0.0215559
AIJ79579.1	AIJ79579.1;AIJ58368.1;AIJ53457.1;AIJ78234.1;AIJ55159.1	AIJ79579.1 ompA family protein [Brucella abortus];AIJ58368.1 ompA family protein [Brucella abortus];AIJ53457.1 ompA family protein [Brucella abortus];AIJ78234.1 ompA family protein [Brucella abortus];AIJ55159.1 ompA family protein [Brucella abortus]	5	4	4	4	15.7	38.302	90704	54191	52567	65820.7	20725	30533	23916	25058	2.62673	0.0332389
AIJ80378.1	AIJ80378.1;AIJ78212.1;AIJ57711.1;AIJ53861.1;AIJ53257.1	AIJ80378.1 colicin V production family protein [Brucella abortus];AIJ78212.1 colicin V production family protein [Brucella abortus];AIJ57711.1 colicin V production family protein [Brucella abortus];AIJ53861.1 colicin V production family protein [Brucella a	5	3	3	3	21.4	20.559	109790	114920	73357	99355.7	67024	19510	28914	38482.7	2.58183	0.0357427
AIJ79118.1	AIJ79118.1;AIJ75796.1;AIJ58961.1;AIJ56582.1;AIJ51662.1;AAG01152.1	AIJ79118.1 bacterial Cytochrome Ubiquinol Oxidase family protein [Brucella abortus];AIJ75796.1 bacterial Cytochrome Ubiquinol Oxidase family protein [Brucella abortus];AIJ58961.1 bacterial Cytochrome Ubiquinol Oxidase family protein [Brucella abortus];AIJ5	6	3	3	3	6.3	57.674	424090	491150	300850	405363	254330	118240	101960	158177	2.56273	0.0285234
AIJ78871.1	AIJ78871.1;AIJ75467.1;AIJ59104.1;AIJ56294.1;AIJ50728.1	AIJ78871.1 nickel import ATP-binding protein NikE [Brucella abortus];AIJ75467.1 nickel import ATP-binding protein NikE [Brucella abortus];AIJ59104.1 nickel import ATP-binding protein NikE [Brucella abortus];AIJ56294.1 nickel import ATP-binding protein NikE	5	4	4	4	9.7	59.575	52522	64041	50047	55536.7	24324	14368	37714	25468.7	2.18059	0.0199714
AIJ78333.1	AIJ78333.1;AIJ58944.1;AIJ51480.1	AIJ78333.1 periplasmic binding domain protein [Brucella abortus];AIJ58944.1 periplasmic binding domain protein [Brucella abortus];AIJ51480.1 periplasmic binding domain protein [Brucella abortus]	3	13	13	13	37.5	44.322	611960	917190	1773100	1100750	2238200	2402800	1985100	2208700	0.49837	0.0395696
AIJ78912.1	AIJ78912.1;AIJ75464.1;AIJ59819.1;AIJ56740.1;AIJ50638.1	AIJ78912.1 rutC family protein [Brucella abortus];AIJ75464.1 rutC family protein [Brucella abortus];AIJ59819.1 rutC family protein [Brucella abortus];AIJ56740.1 rutC family protein [Brucella abortus];AIJ50638.1 rutC family protein [Brucella abortus]	5	6	6	6	56.1	13.315	55254	81814	83608	73558.7	130570	194830	140490	155297	0.473665	0.0204856
AIJ80133.1	AIJ80133.1;AIJ77966.1;AIJ58270.1;AIJ54613.1;AIJ51976.1	AIJ80133.1 cupin domain protein [Brucella abortus];AIJ77966.1 cupin domain protein [Brucella abortus];AIJ58270.1 cupin domain protein [Brucella abortus];AIJ54613.1 cupin domain protein [Brucella abortus];AIJ51976.1 cupin domain protein [Brucella abortus]	5	2	2	2	11	30.537	7940		6165.4	7052.7		21545	16357	18951	0.372155	0.0492058
AIJ80436.1	AIJ80436.1;AIJ57155.1;AIJ51826.1;AIJ77724.1;AIJ54508.1	AIJ80436.1 dihydrolipoyl dehydrogenase [Brucella abortus];AIJ57155.1 dihydrolipoyl dehydrogenase [Brucella abortus];AIJ51826.1 dihydrolipoyl dehydrogenase [Brucella abortus];AIJ77724.1 dihydrolipoyl dehydrogenase [Brucella abortus];AIJ54508.1 dihydrolipoyl	5	13	13	13	40	49.095	335790	191040	625270	384033	707890	1530200	1193000	1.1437e+06	0.335783	0.0484746
AIJ78806.1	AIJ78806.1;AIJ75483.1;AIJ59730.1;AIJ56006.1;AIJ51333.1	AIJ78806.1 NMT1-like family protein [Brucella abortus];AIJ75483.1 NMT1-like family protein [Brucella abortus];AIJ59730.1 NMT1-like family protein [Brucella abortus];AIJ56006.1 NMT1-like family protein [Brucella abortus];AIJ51333.1 NMT1-like family protein	5	6	6	6	15.9	36.849	16756	73688	145150	78531.3	218310	238730	246950	234663	0.334655	0.0148864
AIJ81144.1	AIJ81144.1;AIJ76461.1;AIJ57026.1;AIJ54750.1;AIJ52529.1	AIJ81144.1 ribosomal protein S1 [Brucella abortus];AIJ76461.1 ribosomal protein S1 [Brucella abortus];AIJ57026.1 ribosomal protein S1 [Brucella abortus];AIJ54750.1 ribosomal protein S1 [Brucella abortus];AIJ52529.1 ribosomal protein S1 [Brucella abortus]	5	3	3	3	6.9	62.604	22777	1328.5	10437	11514.2	25065	44408	36129	35200.7	0.327101	0.047314
AIJ78942.1	AIJ78942.1;AIJ76212.1;AIJ59464.1;AIJ55939.1;AIJ51183.1	AIJ78942.1 chaperone-like protein hdeA [Brucella abortus];AIJ76212.1 chaperone-like protein hdeA [Brucella abortus];AIJ59464.1 chaperone-like protein hdeA [Brucella abortus];AIJ55939.1 chaperone-like protein hdeA [Brucella abortus];AIJ51183.1 chaperone-lik	5	2	2	2	32.5	12.332		21580	12065	16822.5		65236	80333	72784.5	0.231128	0.0244914
AIJ80323.1	AIJ80323.1;AIJ76365.1;AIJ56845.1;AIJ53876.1;AIJ52739.1	AIJ80323.1 sulfate ABC transporter, sulfate-binding family protein [Brucella abortus];AIJ76365.1 sulfate ABC transporter, sulfate-binding family protein [Brucella abortus];AIJ56845.1 sulfate ABC transporter, sulfate-binding family protein [Brucella abortus	5	14	14	14	47.3	37.188	395040	461170	849020	568410	3645200	2452700	1678400	2592100	0.219286	0.0264362
AIK03061.1	AIK03061.1;AIJ80288.1;AIJ77567.1;AIJ58404.1;AIJ54000.1;AIJ53723.1	AIK03061.1 rhodanese-like domain protein [Brucella abortus];AIJ80288.1 rhodanese-like domain protein [Brucella abortus];AIJ77567.1 rhodanese-like domain protein [Brucella abortus];AIJ58404.1 rhodanese-like domain protein [Brucella abortus];AIJ54000.1 rhoda	6	5	5	5	21.1	31.104	21685	12508	7340.3	13844.4	116000	84753	36561	79104.7	0.175014	0.0498671
AIJ79528.1	AIJ79528.1;AIJ76506.1;AIJ57506.1;AIJ55708.1;AIJ51840.1	AIJ79528.1 succinate-semialdehyde dehydrogenase family protein [Brucella abortus];AIJ76506.1 succinate-semialdehyde dehydrogenase family protein [Brucella abortus];AIJ57506.1 succinate-semialdehyde dehydrogenase family protein [Brucella abortus];AIJ55708.1	5	6	6	6	17.4	51.269	4300.1	10315	15385	10000	38902	88377	61107	62795.3	0.159248	0.0227387
AIJ81154.1	AIJ81154.1;AIJ78326.1;AIJ57723.1;AIJ54186.1;AIJ51764.1	AIJ81154.1 phosphopyruvate hydratase [Brucella abortus];AIJ78326.1 phosphopyruvate hydratase [Brucella abortus];AIJ57723.1 phosphopyruvate hydratase [Brucella abortus];AIJ54186.1 phosphopyruvate hydratase [Brucella abortus];AIJ51764.1 phosphopyruvate hydra	5	8	8	8	25.2	45.261	40960	3098.1	52265	32107.7	134890	402150	226620	254553	0.126133	0.0494405
AIJ81191.1	AIJ81191.1;AIJ76790.1;AIJ57980.1;AIJ53804.1;AIJ52008.1	AIJ81191.1 ribosomal S8 family protein [Brucella abortus];AIJ76790.1 ribosomal S8 family protein [Brucella abortus];AIJ57980.1 ribosomal S8 family protein [Brucella abortus];AIJ53804.1 ribosomal S8 family protein [Brucella abortus];AIJ52008.1 ribosomal S8	5	2	2	2	15.9	14.618		5243.1	3381	4312.05		48463	38103	43283	0.0996246	0.0177541
AIJ80765.1	AIJ80765.1;AIJ77420.1;AIJ57867.1;AIJ55130.1;AIJ53591.1	AIJ80765.1 hypothetical protein DK49_225 [Brucella abortus];AIJ77420.1 hypothetical protein DO75_1567 [Brucella abortus];AIJ57867.1 hypothetical protein DO78_369 [Brucella abortus];AIJ55130.1 hypothetical protein DK51_1010 [Brucella abortus];AIJ53591.1 hyp	5	3	3	3	49.4	9.1394	1169.3		18029	9599.15		151780	104850	128315	0.0748093	0.0413911
AIJ79540.1	AIJ79540.1;AIJ77452.1;AIJ57913.1;AIJ54176.1;AIJ52842.1	AIJ79540.1 2-isopropylmalate synthase [Brucella abortus];AIJ77452.1 2-isopropylmalate synthase [Brucella abortus];AIJ57913.1 2-isopropylmalate synthase [Brucella abortus];AIJ54176.1 2-isopropylmalate synthase [Brucella abortus];AIJ52842.1 2-isopropylmalate	5	2	2	2	4	61.623	20330	21893		21111.5	34938	35104	27442	32494.7	0.649691	0.0413801
AIJ79964.1	AIJ79964.1;AIJ77235.1;AIJ56927.1;AIJ55558.1;AIJ52963.1	AIJ79964.1 heme ABC exporter, ATP-binding protein CcmA [Brucella abortus];AIJ77235.1 heme ABC exporter, ATP-binding protein CcmA [Brucella abortus];AIJ56927.1 heme ABC exporter, ATP-binding protein CcmA [Brucella abortus];AIJ55558.1 heme ABC exporter, ATP-	5	1	1	1	2.5	67.55	691000	880280	887200	819493	1394300	1313600	1171200	1.29303e+06	0.633776	0.00664597
AIK03179.1	AIK03179.1;AIJ80822.1;AIJ77169.1;AIJ57758.1;AIJ53992.1;AIJ53297.1	AIK03179.1 hypothetical protein DK54_1194 [Brucella abortus];AIJ80822.1 hypothetical protein DK49_1207 [Brucella abortus];AIJ77169.1 hypothetical protein DO75_584 [Brucella abortus];AIJ57758.1 hypothetical protein DO78_1354 [Brucella abortus];AIJ53992.1 hy	6	14	14	14	48.5	29.274	6304600	10492000	8300700	8.36577e+06	12893000	17343000	14977000	15071000	0.55509	0.0191145
AIJ80106.1	AIJ80106.1;AIJ76496.1;AIJ58611.1;AIJ53796.1;AIJ53432.1	AIJ80106.1 acetyl-CoA carboxylase, carboxyl transferase, alpha subunit [Brucella abortus];AIJ76496.1 acetyl-CoA carboxylase, carboxyl transferase, alpha subunit [Brucella abortus];AIJ58611.1 acetyl-CoA carboxylase, carboxyl transferase, alpha subunit [Bruc	5	5	5	5	20.8	35.013	105020	74333	76744	85365.7	142340	145520	111020	132960	0.64204	0.032228
AIJ80562.1	AIJ80562.1;AIJ77172.1;AIJ58058.1;AIJ55114.1;AIJ53550.1	AIJ80562.1 isocitrate dehydrogenase, NADP-dependent [Brucella abortus];AIJ77172.1 isocitrate dehydrogenase, NADP-dependent [Brucella abortus];AIJ58058.1 isocitrate dehydrogenase, NADP-dependent [Brucella abortus];AIJ55114.1 isocitrate dehydrogenase, NADP-d	5	7	7	7	19.8	45.454	82521	51966	88042	74176.3	114280	147510	115700	125830	0.589496	0.0296567
AIJ79743.1	AIJ79743.1;AIJ77872.1;AIJ58827.1;AIJ54286.1;AIJ51923.1;AAA16818.1	AIJ79743.1 single-stranded DNA-binding protein [Brucella abortus];AIJ77872.1 single-stranded DNA-binding protein [Brucella abortus];AIJ58827.1 single-stranded DNA-binding protein [Brucella abortus];AIJ54286.1 single-stranded DNA-binding protein [Brucella a	6	7	7	7	51.8	18.398	391800	1016000	322010	576603	312000	379110	246710	312607	1.8445	0.303721
AIJ79398.1	AIJ79398.1;AIJ77191.1;AIJ58393.1;AIJ55610.1;AIJ52762.1;AAD51621.1;AAA19863.1	AIJ79398.1 ribosomal protein L7/L12 [Brucella abortus];AIJ77191.1 ribosomal protein L7/L12 [Brucella abortus];AIJ58393.1 ribosomal protein L7/L12 [Brucella abortus];AIJ55610.1 ribosomal protein L7/L12 [Brucella abortus];AIJ52762.1 ribosomal protein L7/L12	7	3	3	3	32.3	12.546	28095	93128	13487	44903.3	33636	42225	5827.6	27229.5	1.64907	0.546055
AAA22993.1	AAA22993.1;AIJ52647.1;AIJ53906.1;AIJ58737.1;AIJ77903.1;AIJ80749.1;ABD65310.1;AHA91181.1;AHA91185.1;AHA91180.1;AHA91179.1;AHA91182.1;AHA91184.1;AHA91183.1;ACS36254.1;ADN26591.1;ADN26592.1	AAA22993.1 cell surface protein precursor [Brucella abortus];AIJ52647.1 TRAP transporter solute receptor, TAXI family protein [Brucella abortus];AIJ53906.1 TRAP transporter solute receptor, TAXI family protein [Brucella abortus];AIJ58737.1 TRAP transporter	17	6	6	6	28.3	34.273	210610	421280	508920	380270	282650	623960	441010	449207	0.846537	0.630382
AIJ79249.1	AIJ79249.1;AIJ75706.1;AIJ59195.1;AIJ56096.1;AIJ51658.1;AAA22996.1;AAA22994.1	AIJ79249.1 chaperonin 10 Kd subunit [Brucella abortus];AIJ75706.1 chaperonin 10 Kd subunit [Brucella abortus];AIJ59195.1 chaperonin 10 Kd subunit [Brucella abortus];AIJ56096.1 chaperonin 10 Kd subunit [Brucella abortus];AIJ51658.1 chaperonin 10 Kd subunit	7	3	3	3	38.8	10.393	84596	172540	43541	100226	90675	75823	74575	80357.7	1.24724	0.632174
AAA22997.1	AAA22997.1;AIJ55943.1;AIJ75292.1;AIJ78817.1;AAA22995.1;AIJ50964.1;AIJ59715.1;AAA22998.1;ABU93354.1;ABU93365.1;ABU93352.1;ABU93355.1;ACF20351.1;ACF20352.1;ACF20358.1;ABU93356.1;ABU93357.1;ABU93358.1;ABU93361.1;ABU93376.1;ABU93353.1;ABU93359.1;ABU93360.1	AAA22997.1 GroEL [Brucella abortus];AIJ55943.1 chaperonin GroL [Brucella abortus];AIJ75292.1 chaperonin GroL [Brucella abortus];AIJ78817.1 chaperonin GroL [Brucella abortus];AAA22995.1 heat shock protein [Brucella abortus];AIJ50964.1 chaperonin GroL [Bruce	23	21	21	20	48	57.528	1882000	460810	1127800	1156870	1353700	2291000	1752200	1.79897e+06	0.643075	0.262062
AIJ78832.1	AIJ78832.1;AIJ59840.1;AIJ50902.1;AAA64655.1;AIJ75499.1;AIJ55977.1	AIJ78832.1 catalase [Brucella abortus];AIJ59840.1 catalase [Brucella abortus];AIJ50902.1 catalase [Brucella abortus];AAA64655.1 catalase [Brucella abortus];AIJ75499.1 catalase [Brucella abortus];AIJ55977.1 catalase [Brucella abortus]	6	13	13	13	34.3	56.446	272330	236540	182570	230480	332550	456640	304340	364510	0.632301	0.0666002
AIJ53685.1	AIJ53685.1;AAG38243.1;AAA83993.1;AIJ81350.1;AIJ77186.1;AIJ57872.1;AIJ55456.1;AAA67783.1	AIJ53685.1 porin omp2a [Brucella abortus];AAG38243.1 Omp2a porin [Brucella abortus];AAA83993.1 ORF2a precursor [Brucella abortus];AIJ81350.1 porin omp2a [Brucella abortus];AIJ77186.1 porin omp2a [Brucella abortus];AIJ57872.1 porin omp2a [Brucella abortus];	8	3	1	1	14	34.534	114050	204790	140890	153243	112600	117620	159590	129937	1.17937	0.49083
AAF80104.1	AAF80104.1;AIK03122.1;AIJ79865.1;AIJ78020.1;AIJ58074.1;AIJ55475.1;AIJ52324.1;AAA83991.1;AGO95098.1;AEY79469.1;AAA67784.1	AAF80104.1 Omp2b porin [Brucella abortus];AIK03122.1 porin omp2b [Brucella abortus];AIJ79865.1 porin omp2b [Brucella abortus];AIJ78020.1 porin omp2b [Brucella abortus];AIJ58074.1 porin omp2b [Brucella abortus];AIJ55475.1 porin omp2b [Brucella abortus];AIJ5	11	6	6	4	23.8	38.3	15439000	29341000	14727000	1.98357e+07	16468000	16392000	14751000	1.58703e+07	1.24986	0.454292
AIJ80437.1	AIJ80437.1;AIJ76966.1;AIJ58406.1;AIJ55438.1;AIJ52718.1;AAA70163.1	AIJ80437.1 peptidase Do family protein [Brucella abortus];AIJ76966.1 peptidase Do family protein [Brucella abortus];AIJ58406.1 peptidase Do family protein [Brucella abortus];AIJ55438.1 peptidase Do family protein [Brucella abortus];AIJ52718.1 peptidase Do	6	4	4	4	10.1	50.143	19455	53153	32954	35187.3	58637	59608	43204	53816.3	0.653841	0.169804
AIJ79412.1	AIJ79412.1;AIJ78298.1;AIJ58821.1;AIJ54392.1;AIJ53473.1;AAA70164.1;AAA53693.1	AIJ79412.1 peptidase Do family protein [Brucella abortus];AIJ78298.1 peptidase Do family protein [Brucella abortus];AIJ58821.1 peptidase Do family protein [Brucella abortus];AIJ54392.1 peptidase Do family protein [Brucella abortus];AIJ53473.1 peptidase Do	7	15	15	15	33.9	53.482	1013000	1704900	640210	1119370	1075900	1129000	915980	1.04029e+06	1.07601	0.816099
AIJ80115.1	AIJ80115.1;AIJ76371.1;AIJ57623.1;AIJ54334.1;AIJ52172.1;AAB69346.1	AIJ80115.1 EF-hand domain pair family protein [Brucella abortus];AIJ76371.1 EF-hand domain pair family protein [Brucella abortus];AIJ57623.1 EF-hand domain pair family protein [Brucella abortus];AIJ54334.1 EF-hand domain pair family protein [Brucella abort	6	10	10	10	43	19.753	345480	892380	1292900	843587	1136500	3461800	2709600	2.43597e+06	0.346305	0.0971515
AIJ78830.1	AIJ78830.1;AIJ76026.1;AIJ59629.1;AIJ56089.1;AIJ51202.1;prf||2123356A;AAC43670.1	AIJ78830.1 penicillin-insensitive murein endopeptidase family protein [Brucella abortus];AIJ76026.1 penicillin-insensitive murein endopeptidase family protein [Brucella abortus];AIJ59629.1 penicillin-insensitive murein endopeptidase family protein [Brucell	7	3	3	3	13.1	34.288	38782	70619	31010	46803.7	14454	44723	30618	29931.7	1.56368	0.321989
||2123356B;AIJ78701.1;AIJ76304.1;AIJ59568.1;AIJ56066.1;AIJ51140.1;AAC43671.1	prf||2123356B;AIJ78701.1;AIJ76304.1;AIJ59568.1;AIJ56066.1;AIJ51140.1;AAC43671.1	prf||2123356B ORF 1;AIJ78701.1 methylglyoxal synthase [Brucella abortus];AIJ76304.1 methylglyoxal synthase [Brucella abortus];AIJ59568.1 methylglyoxal synthase [Brucella abortus];AIJ56066.1 methylglyoxal synthase [Brucella abortus];AIJ51140.1 methylglyoxal	7	2	2	2	17.6	13.546	11831	34132	11757	19240	21200	72551	43881	45877.3	0.419379	0.18423
AIJ79673.1	AIJ79673.1;AIJ77439.1;AIJ58463.1;AIJ53985.1;AIJ52514.1;AAC83690.1	AIJ79673.1 preprotein translocase, YajC subunit [Brucella abortus];AIJ77439.1 preprotein translocase, YajC subunit [Brucella abortus];AIJ58463.1 preprotein translocase, YajC subunit [Brucella abortus];AIJ53985.1 preprotein translocase, YajC subunit [Brucel	6	1	1	1	12.4	12.56	37426	60697	13215	37112.7	12664	21833	12411	15636	2.37354	0.201191
AIK03111.1	AIK03111.1;AIJ79655.1;AIJ56973.1;AIJ52194.1;AAD02045.1	AIK03111.1 ABC transporter family protein [Brucella abortus];AIJ79655.1 ABC transporter family protein [Brucella abortus];AIJ56973.1 ABC transporter family protein [Brucella abortus];AIJ52194.1 ABC transporter family protein [Brucella abortus];AAD02045.1 A	5	1	1	1	1.6	68.586		28148	18473	23310.5	22153	39658	23270	28360.3	0.82194	0.579211
AIJ79536.1	AIJ79536.1;AIJ78180.1;AIJ58589.1;AIJ55134.1;AIJ52539.1;AAD02046.1	AIJ79536.1 ubiquinol-cytochrome c reductase, iron-sulfur subunit [Brucella abortus];AIJ78180.1 ubiquinol-cytochrome c reductase, iron-sulfur subunit [Brucella abortus];AIJ58589.1 ubiquinol-cytochrome c reductase, iron-sulfur subunit [Brucella abortus];AIJ5	6	2	2	2	15	19.838	49841	73860	18244	47315	13251	24127	17969	18449	2.56464	0.153377
AIJ81198.1	AIJ81198.1;AIJ76644.1;AIJ58818.1;AIJ54281.1;AIJ52779.1;AAD38187.1	AIJ81198.1 RNA chaperone Hfq [Brucella abortus];AIJ76644.1 RNA chaperone Hfq [Brucella abortus];AIJ58818.1 RNA chaperone Hfq [Brucella abortus];AIJ54281.1 RNA chaperone Hfq [Brucella abortus];AIJ52779.1 RNA chaperone Hfq [Brucella abortus];AAD38187.1 host	6	3	3	3	53.8	8.8542		10781	3801.8	7291.4		52143	13056	32599.5	0.223666	0.330453
AAF32319.1	AAF32319.1;AIJ79861.1;AIJ77822.1;AIJ57105.1;AIJ54149.1;AIJ52086.1	AAF32319.1 ClpX [Brucella abortus];AIJ79861.1 ATP-dependent Clp protease, ATP-binding subunit ClpX [Brucella abortus];AIJ77822.1 ATP-dependent Clp protease, ATP-binding subunit ClpX [Brucella abortus];AIJ57105.1 ATP-dependent Clp protease, ATP-binding subu	6	2	2	2	5.7	46.643	70146	17095	36037	41092.7	35660	22291	30878	29609.7	1.38781	0.512803
AIJ78968.1	AIJ78968.1;AIJ75853.1;AIJ59363.1;AIJ56489.1;AIJ51331.1;AAF73905.1	AIJ78968.1 ompA family protein [Brucella abortus];AIJ75853.1 ompA family protein [Brucella abortus];AIJ59363.1 ompA family protein [Brucella abortus];AIJ56489.1 ompA family protein [Brucella abortus];AIJ51331.1 ompA family protein [Brucella abortus];AAF739	6	4	4	4	19.2	19.028	188600	325130	69721	194484	111390	229090	103870	148117	1.31304	0.61114
AIJ80163.1	AIJ80163.1;AIJ77357.1;AIJ58574.1;AIJ54461.1;AIJ53534.1;AAK38711.1	AIJ80163.1 cell division protein FtsZ [Brucella abortus];AIJ77357.1 cell division protein FtsZ [Brucella abortus];AIJ58574.1 cell division protein FtsZ [Brucella abortus];AIJ54461.1 cell division protein FtsZ [Brucella abortus];AIJ53534.1 cell division pro	6	16	16	16	39.8	60.637	778330	570160	236520	528337	275850	302730	365140	314573	1.67953	0.252485
AHG55080.1	AHG55080.1;AHG55079.1;AHG55078.1;AHG55077.1;AAK43711.1;AIJ79371.1;AIJ76014.1;AIJ59864.1;AIJ56575.1;AIJ50751.1;ADP09369.1	AHG55080.1 Omp10 [Brucella abortus];AHG55079.1 Omp10 [Brucella abortus];AHG55078.1 Omp10 [Brucella abortus];AHG55077.1 Omp10 [Brucella abortus];AAK43711.1 outer membrane lipoprotein Omp10 [Brucella abortus];AIJ79371.1 outer membrane lipoprotein omp10 [Bruc	11	3	3	2	36.6	13.854	70796	315060	179260	188372	141470	170050	140120	150547	1.25125	0.623989
AIJ78882.1	AIJ78882.1;AIJ76062.1;AIJ58846.1;AIJ56767.1;AIJ51267.1;AAK73852.1	AIJ78882.1 glycine cleavage system H protein [Brucella abortus];AIJ76062.1 glycine cleavage system H protein [Brucella abortus];AIJ58846.1 glycine cleavage system H protein [Brucella abortus];AIJ56767.1 glycine cleavage system H protein [Brucella abortus];	6	1	1	1	10.7	12.918		16126	16870	16498		20392	25817	23104.5	0.71406	0.137256
AIJ79145.1	AIJ79145.1;AIJ76248.1;AIJ59069.1;AIJ56148.1;AIJ51573.1;AAL59333.1	AIJ79145.1 bacterial extracellular solute-binding family protein [Brucella abortus];AIJ76248.1 bacterial extracellular solute-binding family protein [Brucella abortus];AIJ59069.1 bacterial extracellular solute-binding family protein [Brucella abortus];AIJ5	6	4	4	4	13.5	38.23	122480	68824	247080	146128	216470	135780	95635	149295	0.978787	0.962697
AAL68975.1	AAL68975.1;AIJ80899.1;AIJ77491.1;AIJ57866.1;AIJ54833.1;AIJ52900.1	AAL68975.1 LipA [Brucella abortus];AIJ80899.1 putative 17-kDa outer membrane antigen [Brucella abortus];AIJ77491.1 putative 17-kDa outer membrane antigen [Brucella abortus];AIJ57866.1 putative 17-kDa outer membrane antigen [Brucella abortus];AIJ54833.1 put	6	3	3	3	23.7	13.776	131160	199700	61864	130908	70365	145680	162130	126058	1.03847	0.925616
AAO39772.1	AAO39772.1;AAO39773.1;AHG55075.1;ADP09368.1;AIJ57798.1;AIJ54043.1;AIJ51842.1;AHG55076.1;AHG55074.1;AHG55073.1;AFM73890.1;AIJ80497.1;AIJ76695.1;AAO39770.1;AAO39769.1;AAO39768.1;AAO39767.1;AAO39766.1;AAO39765.1;AAO39771.1	AAO39772.1 BP26 [Brucella abortus];AAO39773.1 BP26 [Brucella abortus];AHG55075.1 Bp26 [Brucella abortus];ADP09368.1 periplasmic protein [Brucella abortus];AIJ57798.1 26 kDa periplasmic immunogenic protein [Brucella abortus];AIJ54043.1 26 kDa periplasmic im	20	5	5	5	30.8	26.553	300600	490950	172160	321237	250150	518350	362250	376917	0.852275	0.669118
AIJ78783.1	AIJ78783.1;AIJ75881.1;AIJ59241.1;AIJ56040.1;AIJ51390.1;AAO73447.1	AIJ78783.1 bacterioferritin [Brucella abortus];AIJ75881.1 bacterioferritin [Brucella abortus];AIJ59241.1 bacterioferritin [Brucella abortus];AIJ56040.1 bacterioferritin [Brucella abortus];AIJ51390.1 bacterioferritin [Brucella abortus];AAO73447.1 bacteriofe	6	6	6	6	41.6	18.568	173910	5899.5	99404	93071.2	179430	571470	623310	458070	0.203181	0.0696145
AIJ78772.1	AIJ78772.1;AIJ75494.1;AIJ59309.1;AIJ55919.1;AIJ51615.1;AAQ11386.1	AIJ78772.1 dihydrodipicolinate synthase [Brucella abortus];AIJ75494.1 dihydrodipicolinate synthase [Brucella abortus];AIJ59309.1 dihydrodipicolinate synthase [Brucella abortus];AIJ55919.1 dihydrodipicolinate synthase [Brucella abortus];AIJ51615.1 dihydrodi	6	4	4	4	16.9	34.408	27206		1159.2	14182.6	39649	77847	42412	53302.7	0.266077	0.1263
AIJ80358.1	AIJ80358.1;AIJ77415.1;AIJ56933.1;AIJ54307.1;AIJ53024.1;AAS84568.1	AIJ80358.1 hypothetical protein DK49_1348 [Brucella abortus];AIJ77415.1 hypothetical protein DO75_446 [Brucella abortus];AIJ56933.1 hypothetical protein DO78_1495 [Brucella abortus];AIJ54307.1 hypothetical protein DK51_1969 [Brucella abortus];AIJ53024.1 hy	6	10	10	10	36	26.91	9686000	31631000	15110000	18809000	22724000	31580000	22631000	25645000	0.733437	0.398293
AIJ79930.1	AIJ79930.1;AIJ77346.1;AIJ57512.1;AIJ53846.1;AIJ52361.1;AAS84585.1	AIJ79930.1 outer membrane autotransporter barrel domain protein [Brucella abortus];AIJ77346.1 outer membrane autotransporter barrel domain protein [Brucella abortus];AIJ57512.1 outer membrane autotransporter barrel domain protein [Brucella abortus];AIJ5384	6	10	10	10	48.2	24.586	13571000	36809000	16440000	2.22733e+07	22618000	34854000	34738000	3.07367e+07	0.72465	0.368925
AIJ79981.1	AIJ79981.1;AIJ77407.1;AIJ57415.1;AIJ55400.1;AIJ53690.1;AFM73891.1;AFJ79953.1;AAS84593.1	AIJ79981.1 outer membrane autotransporter barrel domain protein [Brucella abortus];AIJ77407.1 outer membrane autotransporter barrel domain protein [Brucella abortus];AIJ57415.1 outer membrane autotransporter barrel domain protein [Brucella abortus];AIJ5540	8	5	5	5	20	24.748	704160	1910700	832820	1.14923e+06	1190900	2008700	1470000	1.55653e+06	0.738324	0.418101
AIJ80865.1	AIJ80865.1;AIJ78021.1;AIJ57762.1;AIJ55389.1;AIJ51790.1;AAS84601.1	AIJ80865.1 hypothetical protein DK49_1036 [Brucella abortus];AIJ78021.1 hypothetical protein DO75_753 [Brucella abortus];AIJ57762.1 hypothetical protein DO78_1184 [Brucella abortus];AIJ55389.1 hypothetical protein DK51_197 [Brucella abortus];AIJ51790.1 hyp	6	9	9	9	44.3	22.191	16905000	29000000	16930000	20945000	12256000	12504000	11826000	1.21953e+07	1.71746	0.0958256
AIJ80460.1	AIJ80460.1;AIJ79395.1;AIJ77961.1;AIJ77360.1;AIJ58586.1;AIJ57926.1;AIJ55524.1;AIJ54621.1;AIJ52839.1;AIJ52549.1;ABB77366.1;ABB77365.1;ABB77364.1;ABB77363.1;ABB77362.1;ABB77361.1;ABB77360.1;ABB77345.1;ABB77344.1;ABB77343.1;ABB77342.1;ABB77341.1;ABB77340.1;ABB77339.1	AIJ80460.1 translation elongation factor Tu [Brucella abortus];AIJ79395.1 translation elongation factor Tu [Brucella abortus];AIJ77961.1 translation elongation factor Tu [Brucella abortus];AIJ77360.1 translation elongation factor Tu [Brucella abortus];AIJ5	24	11	11	11	35.5	42.604	973580	511830	424170	636527	575060	703980	650620	643220	0.989594	0.971236
AIJ79409.1	AIJ79409.1;AIJ77706.1;AIJ58028.1;AIJ53929.1;AIJ53441.1;ABB77387.1;ABB77386.1;ABB77385.1;ABB77384.1;ABB77383.1;ABB77382.1;ABB77381.1	AIJ79409.1 ribosomal protein L22 [Brucella abortus];AIJ77706.1 ribosomal protein L22 [Brucella abortus];AIJ58028.1 ribosomal protein L22 [Brucella abortus];AIJ53929.1 ribosomal protein L22 [Brucella abortus];AIJ53441.1 ribosomal protein L22 [Brucella abort	12	2	2	2	16.3	14.142	18520	17876		18198		25153	15894	20523.5	0.886691	0.666008
ABU93428.1	ABU93428.1	ABU93428.1 Omp25, partial [Brucella abortus]	1	10	1	1	65.7	11.384		1197500	122380	659940	16063	15770	812310	281381	2.34536	0.524626
ABU93474.1	ABU93474.1;ABU93431.1;ABU93429.1	ABU93474.1 Omp25, partial [Brucella abortus];ABU93431.1 Omp25, partial [Brucella abortus];ABU93429.1 Omp25, partial [Brucella abortus]	3	10	1	1	65.7	11.641	145470	410360	160860	238897	346900	450920	203410	333743	0.71581	0.444338
ABU93432.1	ABU93432.1	ABU93432.1 Omp25, partial [Brucella abortus]	1	5	1	1	87.8	5.1888		55968	6343.5	31155.8	23139	31816	18917	24624	1.26526	0.75532
ABU93433.1	ABU93433.1	ABU93433.1 Omp25, partial [Brucella abortus]	1	10	1	1	66.1	11.74	96547	416890	106870	206769	240670	259780	137050	212500	0.973031	0.961577
ABU93436.1	ABU93436.1	ABU93436.1 Omp25, partial [Brucella abortus]	1	12	1	1	69.9	13.324		59832	24122	41977	43309	64224	45891	51141.3	0.820804	0.602394
AIJ80197.1	AIJ80197.1;AIJ57008.1;AIJ51926.1;AFM73889.1;AIJ77573.1;AIJ55089.1	AIJ80197.1 hypothetical protein DK49_1293 [Brucella abortus];AIJ57008.1 hypothetical protein DO78_1440 [Brucella abortus];AIJ51926.1 hypothetical protein DK48_584 [Brucella abortus];AFM73889.1 outer membrane protein [Brucella abortus];AIJ77573.1 hypothetic	6	5	5	5	29.5	24.501	2133300	5756500	2106400	3.33207e+06	2304300	2621000	14489000	6.47143e+06	0.514889	0.495272
AIJ80278.1	AIJ80278.1;AIJ76406.1;AIJ57148.1;AIJ55335.1;AIJ52252.1;AFV08641.1	AIJ80278.1 chaperone protein DnaK [Brucella abortus];AIJ76406.1 chaperone protein DnaK [Brucella abortus];AIJ57148.1 chaperone protein DnaK [Brucella abortus];AIJ55335.1 chaperone protein DnaK [Brucella abortus];AIJ52252.1 chaperone protein DnaK [Brucella	6	21	21	21	39.9	68.193	1446500	402470	730620	859863	848320	1003400	905360	919027	0.935624	0.858633
AIJ79870.1	AIJ79870.1;AIJ77257.1;AIJ57322.1;AIJ53986.1;AIJ53725.1;AGI97133.1	AIJ79870.1 peptidoglycan-associated lipoprotein [Brucella abortus];AIJ77257.1 peptidoglycan-associated lipoprotein [Brucella abortus];AIJ57322.1 peptidoglycan-associated lipoprotein [Brucella abortus];AIJ53986.1 peptidoglycan-associated lipoprotein [Brucel	6	9	9	9	50	18.26	1581400	4339000	1472600	2.46433e+06	1546300	2125900	1999500	1.89057e+06	1.30349	0.58006
1XN1	pdb|1XN1|J;pdb|1XN1|I;pdb|1XN1|H;pdb|1XN1|G;pdb|1XN1|F;pdb|1XN1|E;pdb|1XN1|D;pdb|1XN1|C;pdb|1XN1|B;pdb|1XN1|A;pdb|1T13|E;pdb|1T13|D;pdb|1T13|C;pdb|1T13|B;pdb|1T13|A;pdb|1DI0|E;pdb|1DI0|D;pdb|1DI0|C;pdb|1DI0|B;pdb|1DI0|A;AIJ79233.1;AIJ76233.1;AIJ59690.1;AIJ56609.1;AIJ50846.1;AIA22692.1	pdb|1XN1|J Chain J, 6,7-dimethyl-8-ribityllumazine synthase;pdb|1XN1|I Chain I, 6,7-dimethyl-8-ribityllumazine synthase;pdb|1XN1|H Chain H, 6,7-dimethyl-8-ribityllumazine synthase;pdb|1XN1|G Chain G, 6,7-dimethyl-8-ribityllumazine synthase;pdb|1XN1|F Chain	26	1	1	1	9.5	17.356	82443	40021	23188	48550.7	27025	99277	84662	70321.3	0.690412	0.483698
AIJ78526.1	AIJ78526.1;AIJ75448.1;AIJ59294.1;AIJ56082.1;AIJ50625.1	AIJ78526.1 bacterial extracellular solute-binding family protein [Brucella abortus];AIJ75448.1 bacterial extracellular solute-binding family protein [Brucella abortus];AIJ59294.1 bacterial extracellular solute-binding family protein [Brucella abortus];AIJ5	5	18	18	18	64.6	39.092	577150	1649000	4005700	2.07728e+06	3155800	4862000	3611500	3.87643e+06	0.535875	0.18775
AIJ78527.1	AIJ78527.1;AIJ75496.1;AIJ59667.1;AIJ56481.1;AIJ50626.1	AIJ78527.1 septum site-determining protein MinD [Brucella abortus];AIJ75496.1 septum site-determining protein MinD [Brucella abortus];AIJ59667.1 septum site-determining protein MinD [Brucella abortus];AIJ56481.1 septum site-determining protein MinD [Brucel	5	1	1	1	5.2	29.413	1013700		381960	697830	120730	47618	183150	117166	5.95591	0.0949013
AIJ78910.1	AIJ78910.1;AIJ75590.1;AIJ59308.1;AIJ56602.1;AIJ50652.1	AIJ78910.1 lectin-like protein BA14k [Brucella abortus];AIJ75590.1 lectin-like protein BA14k [Brucella abortus];AIJ59308.1 lectin-like protein BA14k [Brucella abortus];AIJ56602.1 lectin-like protein BA14k [Brucella abortus];AIJ50652.1 lectin-like protein B	5	2	2	1	12.7	18.755	85996		73494	79745	61751	134590	114920	103754	0.768599	0.46099
AIJ79252.1	AIJ79252.1;AIJ59070.1;AIJ50658.1;AIJ75393.1;AIJ56626.1	AIJ79252.1 molybdate ABC transporter, periplasmic molybdate-binding protein [Brucella abortus];AIJ59070.1 molybdate ABC transporter, periplasmic molybdate-binding protein [Brucella abortus];AIJ50658.1 molybdate ABC transporter, periplasmic molybdate-bindin	5	12	12	12	52.6	26.65	187640	675590	1601500	821577	1555600	1632700	1090800	1.42637e+06	0.575993	0.248213
AIJ79229.1	AIJ79229.1;AIJ75388.1;AIJ58996.1;AIJ56214.1;AIJ50665.1	AIJ79229.1 6-phosphogluconate dehydrogenase [Brucella abortus];AIJ75388.1 6-phosphogluconate dehydrogenase [Brucella abortus];AIJ58996.1 6-phosphogluconate dehydrogenase [Brucella abortus];AIJ56214.1 6-phosphogluconate dehydrogenase [Brucella abortus];AIJ5	5	13	13	13	34	49.5	57438	2453.6	67948	42613.2	75888	410310	238850	241683	0.176319	0.113797
AIJ75951.1	AIJ75951.1;AIJ59111.1;AIJ56749.1;AIJ50715.1;AIJ79337.1	AIJ75951.1 bacterial extracellular solute-binding s, 5 Middle family protein [Brucella abortus];AIJ59111.1 bacterial extracellular solute-binding s, 5 Middle family protein [Brucella abortus];AIJ56749.1 bacterial extracellular solute-binding s, 5 Middle fa	5	20	20	20	43.8	58.602	2018500	2010600	10776000	4.93503e+06	3420100	5808100	4377800	4.53533e+06	1.08813	0.900501
AIJ78446.1	AIJ78446.1;AIJ76284.1;AIJ59600.1;AIJ56456.1;AIJ50724.1	AIJ78446.1 redoxin family protein [Brucella abortus];AIJ76284.1 redoxin family protein [Brucella abortus];AIJ59600.1 redoxin family protein [Brucella abortus];AIJ56456.1 redoxin family protein [Brucella abortus];AIJ50724.1 redoxin family protein [Brucella	5	1	1	1	8.2	20.47	37721		28795	33258		44971	35636	40303.5	0.825189	0.389185
AIJ78738.1	AIJ78738.1;AIJ76309.1;AIJ59283.1;AIJ56517.1;AIJ50729.1	AIJ78738.1 bacterial extracellular solute-binding s, 5 Middle family protein [Brucella abortus];AIJ76309.1 bacterial extracellular solute-binding s, 5 Middle family protein [Brucella abortus];AIJ59283.1 bacterial extracellular solute-binding s, 5 Middle fa	5	24	24	24	54.7	58.827	1569600	912740	7226600	3.23631e+06	2747300	4261400	3125700	3.37813e+06	0.958018	0.948295
AIJ78945.1	AIJ78945.1;AIJ59142.1;AIJ50761.1;AIJ75931.1;AIJ56493.1	AIJ78945.1 aldehyde dehydrogenase family protein [Brucella abortus];AIJ59142.1 aldehyde dehydrogenase family protein [Brucella abortus];AIJ50761.1 aldehyde dehydrogenase family protein [Brucella abortus];AIJ75931.1 aldehyde dehydrogenase family protein [Br	5	5	5	5	12.2	53.434	57514	21480	60740	46578	39264	66117	62499	55960	0.832345	0.568944
AIJ79168.1	AIJ79168.1;AIJ75515.1;AIJ59780.1;AIJ56776.1;AIJ50763.1	AIJ79168.1 efflux transporter, RND family, MFP subunit [Brucella abortus];AIJ75515.1 efflux transporter, RND family, MFP subunit [Brucella abortus];AIJ59780.1 efflux transporter, RND family, MFP subunit [Brucella abortus];AIJ56776.1 efflux transporter, RND	5	2	2	2	8.7	31.776	147940	37088	183250	122759	41635	15845	30948	29476	4.16472	0.104995
AIJ50817.1	AIJ50817.1;AIJ78646.1;AIJ59407.1;AIJ75642.1;AIJ56727.1	AIJ50817.1 substrate binding domain of ABC-type glycine betaine transport system family protein [Brucella abortus];AIJ78646.1 substrate binding domain of ABC-type glycine betaine transport system family protein [Brucella abortus];AIJ59407.1 substrate bindi	5	8	8	8	34	31.944	184430	241390	720280	382033	652190	856280	671300	726590	0.525789	0.131202
AIJ50834.1	AIJ50834.1;AIJ78461.1;AIJ76229.1;AIJ59802.1;AIJ56285.1	AIJ50834.1 hypothetical protein DK48_2437 [Brucella abortus];AIJ78461.1 hypothetical protein DK49_2976 [Brucella abortus];AIJ76229.1 hypothetical protein DO75_2416 [Brucella abortus];AIJ59802.1 hypothetical protein DO78_2795 [Brucella abortus];AIJ56285.1 h	5	2	2	2	6.4	44.151		11002	6169.1	8585.55	12654	20286	10744	14561.3	0.589613	0.247464
AIJ78625.1	AIJ78625.1;AIJ75745.1;AIJ59412.1;AIJ55940.1;AIJ50837.1	AIJ78625.1 efflux pump periplasmic linker BepF [Brucella abortus];AIJ75745.1 efflux pump periplasmic linker BepF [Brucella abortus];AIJ59412.1 efflux pump periplasmic linker BepF [Brucella abortus];AIJ55940.1 efflux pump periplasmic linker BepF [Brucella a	5	11	11	11	34.5	43.99	191380	443730	92871	242660	39481	64762	44574	49605.7	4.89179	0.139153
AIJ78394.1	AIJ78394.1;AIJ75921.1;AIJ59610.1;AIJ56507.1;AIJ50879.1	AIJ78394.1 flavin oxidoreductase / NADH oxidase family protein [Brucella abortus];AIJ75921.1 flavin oxidoreductase / NADH oxidase family protein [Brucella abortus];AIJ59610.1 flavin oxidoreductase / NADH oxidase family protein [Brucella abortus];AIJ56507.1	5	10	10	10	34.2	39.99	2020500	263450	281710	855220	235830	527420	313530	358927	2.38272	0.446992
AIJ79286.1	AIJ79286.1;AIJ75411.1;AIJ58851.1;AIJ56164.1;AIJ50886.1	AIJ79286.1 peptidase propeptide and YPEB domain protein [Brucella abortus];AIJ75411.1 peptidase propeptide and YPEB domain protein [Brucella abortus];AIJ58851.1 peptidase propeptide and YPEB domain protein [Brucella abortus];AIJ56164.1 peptidase propeptide	5	5	5	5	46.6	14.37	121240	105420	86188	104283	105850	351490	305200	254180	0.410271	0.119983
AIJ78581.1	AIJ78581.1;AIJ59847.1;AIJ50908.1;AIJ76024.1;AIJ56207.1;AAG18581.1	AIJ78581.1 bacterial extracellular solute-binding family protein [Brucella abortus];AIJ59847.1 bacterial extracellular solute-binding family protein [Brucella abortus];AIJ50908.1 bacterial extracellular solute-binding family protein [Brucella abortus];AIJ7	6	10	10	10	40.1	36.488	164670	263530	765800	398000	182200	486270	276480	314983	1.26356	0.70844
AIJ79363.1	AIJ79363.1;AIJ59613.1;AIJ50948.1;AIJ75612.1;AIJ55839.1	AIJ79363.1 fe2+ transport family protein [Brucella abortus];AIJ59613.1 fe2+ transport family protein [Brucella abortus];AIJ50948.1 fe2+ transport family protein [Brucella abortus];AIJ75612.1 fe2+ transport family protein [Brucella abortus];AIJ55839.1 fe2+	5	5	5	5	43.3	18.648	108160	347640	416260	290687	203440	511300	707480	474073	0.613168	0.3511
AIJ78447.1	AIJ78447.1;AIJ75636.1;AIJ55765.1;AIJ50949.1;AIJ59744.1;AAK73853.1	AIJ78447.1 glycine dehydrogenase [Brucella abortus];AIJ75636.1 glycine dehydrogenase [Brucella abortus];AIJ55765.1 glycine dehydrogenase [Brucella abortus];AIJ50949.1 glycine dehydrogenase [Brucella abortus];AIJ59744.1 glycine dehydrogenase [Brucella abort	6	5	5	5	6.9	99.292	7294.5		18458	12876.2	54635	10615	85939	50396.3	0.2555	0.279685
AIJ79019.1	AIJ79019.1;AIJ76023.1;AIJ59043.1;AIJ55876.1;AIJ50963.1	AIJ79019.1 nitrous-oxide reductase, TAT-dependent [Brucella abortus];AIJ76023.1 nitrous-oxide reductase, TAT-dependent [Brucella abortus];AIJ59043.1 nitrous-oxide reductase, TAT-dependent [Brucella abortus];AIJ55876.1 nitrous-oxide reductase, TAT-dependent	5	11	11	11	20.3	71.07	287430	111360	335380	244723	214760	327850	259410	267340	0.915401	0.779794
AIJ79290.1	AIJ79290.1;AIJ75758.1;AIJ59353.1;AIJ55785.1;AIJ50965.1	AIJ79290.1 short chain dehydrogenase family protein [Brucella abortus];AIJ75758.1 short chain dehydrogenase family protein [Brucella abortus];AIJ59353.1 short chain dehydrogenase family protein [Brucella abortus];AIJ55785.1 short chain dehydrogenase family	5	2	2	2	10.7	26.391	27893		18654	23273.5	16083	42068	28139	28763.3	0.809138	0.630544
AIJ79056.1	AIJ79056.1;AIJ75421.1;AIJ59015.1;AIJ56526.1;AIJ50970.1	AIJ79056.1 aldehyde dehydrogenase [Brucella abortus];AIJ75421.1 aldehyde dehydrogenase [Brucella abortus];AIJ59015.1 aldehyde dehydrogenase [Brucella abortus];AIJ56526.1 aldehyde dehydrogenase [Brucella abortus];AIJ50970.1 aldehyde dehydrogenase [Brucella	5	6	6	6	16.2	51.636	80519	47351	50625	59498.3	44607	94512	75679	71599.3	0.83099	0.537684
AIJ79306.1	AIJ79306.1;AIJ59557.1;AIJ50993.1;AIJ75340.1;AIJ56465.1	AIJ79306.1 bacterial extracellular solute-binding s, 3 family protein [Brucella abortus];AIJ59557.1 bacterial extracellular solute-binding s, 3 family protein [Brucella abortus];AIJ50993.1 bacterial extracellular solute-binding s, 3 family protein [Brucell	5	17	17	17	57.6	27.75	580330	1027400	3877400	1.82838e+06	2427400	3275200	2376800	2.69313e+06	0.678903	0.465445
AIJ79047.1	AIJ79047.1;AIJ75683.1;AIJ59437.1;AIJ56463.1;AIJ51020.1	AIJ79047.1 bacterial extracellular solute-binding s, 3 family protein [Brucella abortus];AIJ75683.1 bacterial extracellular solute-binding s, 3 family protein [Brucella abortus];AIJ59437.1 bacterial extracellular solute-binding s, 3 family protein [Brucell	5	5	5	5	17.1	36.229	9782.7		43454	26618.3	61525	85060	53479	66688	0.399148	0.106294
AIJ79155.1	AIJ79155.1;AIJ75567.1;AIJ58847.1;AIJ56535.1;AIJ51039.1	AIJ79155.1 invasion associated locus B family protein [Brucella abortus];AIJ75567.1 invasion associated locus B family protein [Brucella abortus];AIJ58847.1 invasion associated locus B family protein [Brucella abortus];AIJ56535.1 invasion associated locus	5	6	6	6	26.3	22.062	621390	571710	578190	590430	589470	1110800	793490	831253	0.710289	0.189383
AIJ78754.1	AIJ78754.1;AIJ75702.1;AIJ59302.1;AIJ56625.1;AIJ51045.1	AIJ78754.1 hypothetical protein DK49_2626 [Brucella abortus];AIJ75702.1 hypothetical protein DO75_3161 [Brucella abortus];AIJ59302.1 hypothetical protein DO78_2441 [Brucella abortus];AIJ56625.1 hypothetical protein DK51_2098 [Brucella abortus];AIJ51045.1 h	5	3	3	3	6.5	59.221	61076	40006	27614	42898.7	20574	31862	38312	30249.3	1.41817	0.316451
AIJ79273.1	AIJ79273.1;AIJ75760.1;AIJ59168.1;AIJ56752.1;AIJ51054.1	AIJ79273.1 bacterial extracellular solute-binding family protein [Brucella abortus];AIJ75760.1 bacterial extracellular solute-binding family protein [Brucella abortus];AIJ59168.1 bacterial extracellular solute-binding family protein [Brucella abortus];AIJ5	5	9	9	9	22.3	45.714	95521	61529	247220	134757	259370	380850	243570	294597	0.457428	0.0896409
AIJ78371.1	AIJ78371.1;AIJ75335.1;AIJ59704.1;AIJ56775.1;AIJ51063.1	AIJ78371.1 TonB-dependent copper receptor [Brucella abortus];AIJ75335.1 TonB-dependent copper receptor [Brucella abortus];AIJ59704.1 TonB-dependent copper receptor [Brucella abortus];AIJ56775.1 TonB-dependent copper receptor [Brucella abortus];AIJ51063.1 T	5	20	20	20	35.1	75.219	736160	1218200	825340	926567	926490	1158100	1071500	1052030	0.880742	0.483799
AIJ78915.1	AIJ78915.1;AIJ75826.1;AIJ58843.1;AIJ56010.1;AIJ51064.1	AIJ78915.1 aminotransferase class IV family protein [Brucella abortus];AIJ75826.1 aminotransferase class IV family protein [Brucella abortus];AIJ58843.1 aminotransferase class IV family protein [Brucella abortus];AIJ56010.1 aminotransferase class IV family	5	1	1	1	3.8	32.422		5774.9	4371.7	5073.3		7864	5793.6	6828.8	0.742927	0.295516
AIJ78655.1	AIJ78655.1;AIJ75542.1;AIJ59451.1;AIJ55881.1;AIJ51067.1	AIJ78655.1 hypothetical protein DK49_2298 [Brucella abortus];AIJ75542.1 hypothetical protein DO75_2828 [Brucella abortus];AIJ59451.1 hypothetical protein DO78_2113 [Brucella abortus];AIJ55881.1 hypothetical protein DK51_2432 [Brucella abortus];AIJ51067.1 h	5	5	5	5	35.4	24.356	114790	189010	109000	137600	75675	124670	111120	103822	1.32535	0.317662
AIJ79011.1	AIJ79011.1;AIJ59901.1;AIJ51069.1;AIJ75941.1;AIJ55994.1	AIJ79011.1 urocanate hydratase [Brucella abortus];AIJ59901.1 urocanate hydratase [Brucella abortus];AIJ51069.1 urocanate hydratase [Brucella abortus];AIJ75941.1 urocanate hydratase [Brucella abortus];AIJ55994.1 urocanate hydratase [Brucella abortus]	5	5	5	5	10.6	61.228	37943	20263	145410	67872	113930	196020	115000	141650	0.479153	0.196277
AIJ78923.1	AIJ78923.1;AIJ59212.1;AIJ51076.1;AIJ76093.1;AIJ56387.1	AIJ78923.1 metallo-beta-lactamase superfamily protein [Brucella abortus];AIJ59212.1 metallo-beta-lactamase superfamily protein [Brucella abortus];AIJ51076.1 metallo-beta-lactamase superfamily protein [Brucella abortus];AIJ76093.1 metallo-beta-lactamase sup	5	8	8	8	48.9	25.124	477360	1078400	865130	806963	1014600	1979800	1243500	1.41263e+06	0.571248	0.149625
AIJ78466.1	AIJ78466.1;AIJ75748.1;AIJ58865.1;AIJ56037.1;AIJ51080.1	AIJ78466.1 hypothetical protein DK49_2517 [Brucella abortus];AIJ75748.1 hypothetical protein DO75_3051 [Brucella abortus];AIJ58865.1 hypothetical protein DO78_2332 [Brucella abortus];AIJ56037.1 hypothetical protein DK51_2208 [Brucella abortus];AIJ51080.1 h	5	1	1	1	15.3	7.6022	28402	59435		43918.5	104480		88108	96294	0.456088	0.096267
AIJ51082.1	AIJ51082.1;AIJ78384.1;AIJ58855.1	AIJ51082.1 periplasmic binding s and sugar binding domain of LacI family protein [Brucella abortus];AIJ78384.1 periplasmic binding s and sugar binding domain of LacI family protein [Brucella abortus];AIJ58855.1 periplasmic binding s and sugar binding domai	3	19	19	19	64.6	36.625	3696700	8895400	10685000	7.75903e+06	17440000	16731000	11824000	1.53317e+07	0.506079	0.0506815
AIJ79325.1	AIJ79325.1;AIJ76002.1;AIJ59582.1;AIJ56218.1;AIJ51127.1	AIJ79325.1 helix-turn-helix domain protein [Brucella abortus];AIJ76002.1 helix-turn-helix domain protein [Brucella abortus];AIJ59582.1 helix-turn-helix domain protein [Brucella abortus];AIJ56218.1 helix-turn-helix domain protein [Brucella abortus];AIJ51127	5	1	1	1	3	35.406	10470000	684980	755550	3.97018e+06	815320		574840	695080	5.71183	0.492067
AIJ79380.1	AIJ79380.1;AIJ59789.1;AIJ51135.1;AIJ76011.1;AIJ56064.1	AIJ79380.1 hypothetical protein DK49_2420 [Brucella abortus];AIJ59789.1 hypothetical protein DO78_2235 [Brucella abortus];AIJ51135.1 hypothetical protein DK48_2977 [Brucella abortus];AIJ76011.1 hypothetical protein DO75_2953 [Brucella abortus];AIJ56064.1 h	5	3	3	3	26.6	18.517	91492	132510	26213	83405	50997	78434	67189	65540	1.27258	0.605974
AIJ79022.1	AIJ79022.1;AIJ75679.1;AIJ59776.1;AIJ56368.1;AIJ51144.1	AIJ79022.1 tetratricopeptide repeat family protein [Brucella abortus];AIJ75679.1 tetratricopeptide repeat family protein [Brucella abortus];AIJ59776.1 tetratricopeptide repeat family protein [Brucella abortus];AIJ56368.1 tetratricopeptide repeat family pro	5	4	4	4	19.7	32.107	301830	526990	238930	355917	142950	258020	236110	212360	1.67601	0.202545
AIJ78693.1	AIJ78693.1;AIJ75661.1;AIJ59573.1;AIJ56716.1;AIJ51149.1	AIJ78693.1 bacterial extracellular solute-binding family protein [Brucella abortus];AIJ75661.1 bacterial extracellular solute-binding family protein [Brucella abortus];AIJ59573.1 bacterial extracellular solute-binding family protein [Brucella abortus];AIJ5	5	2	2	2	6.5	37.21	3297.1	43953	80306	42518.7	66053	32008	43891	47317.3	0.898586	0.853541
AIJ79137.1	AIJ79137.1;AIJ75954.1;AIJ59517.1;AIJ56579.1;AIJ51160.1	AIJ79137.1 hypothetical protein DK49_2885 [Brucella abortus];AIJ75954.1 hypothetical protein DO75_2324 [Brucella abortus];AIJ59517.1 hypothetical protein DO78_2703 [Brucella abortus];AIJ56579.1 hypothetical protein DK51_2936 [Brucella abortus];AIJ51160.1 h	5	2	2	2	36.8	7.5155		28547	23812	26179.5		50771	31638	41204.5	0.635355	0.266852
AIJ78954.1	AIJ78954.1;AIJ75520.1;AIJ59820.1;AIJ56095.1;AIJ51161.1	AIJ78954.1 aldo/keto reductase family protein [Brucella abortus];AIJ75520.1 aldo/keto reductase family protein [Brucella abortus];AIJ59820.1 aldo/keto reductase family protein [Brucella abortus];AIJ56095.1 aldo/keto reductase family protein [Brucella abort	5	6	6	6	26.2	30.64		66613	110040	88326.5	83887	139510	126790	116729	0.75668	0.371436
AIJ78718.1	AIJ78718.1;AIJ75723.1;AIJ58864.1;AIJ56444.1;AIJ51167.1	AIJ78718.1 glyoxalase/Bleomycin resistance /Dioxygenase superfamily protein [Brucella abortus];AIJ75723.1 glyoxalase/Bleomycin resistance /Dioxygenase superfamily protein [Brucella abortus];AIJ58864.1 glyoxalase/Bleomycin resistance /Dioxygenase superfamil	5	1	1	1	10.2	13.987		1808.1	2353.6	2080.85		16343	3783.7	10063.4	0.206775	0.331855
AIJ78632.1	AIJ78632.1;AIJ75643.1;AIJ59414.1;AIJ56705.1;AIJ51172.1	AIJ78632.1 binding--dependent transport system inner membrane component family protein [Brucella abortus];AIJ75643.1 binding--dependent transport system inner membrane component family protein [Brucella abortus];AIJ59414.1 binding--dependent transport syst	5	1	1	1	2.5	63.492	272120	28240	55192	118517	53708	9170.5	35779	32885.8	3.6039	0.335401
AIJ78744.1	AIJ78744.1;AIJ76049.1;AIJ59205.1;AIJ55848.1;AIJ51194.1	AIJ78744.1 bacterial extracellular solute-binding family protein [Brucella abortus];AIJ76049.1 bacterial extracellular solute-binding family protein [Brucella abortus];AIJ59205.1 bacterial extracellular solute-binding family protein [Brucella abortus];AIJ5	5	17	17	17	46.2	45.008	727610	962700	1314200	1.0015e+06	1216500	1864500	1298500	1.45983e+06	0.68604	0.159508
AIJ78597.1	AIJ78597.1;AIJ75877.1;AIJ59325.1;AIJ56282.1;AIJ51208.1	AIJ78597.1 alkylhydroperoxidase, AhpD family protein [Brucella abortus];AIJ75877.1 alkylhydroperoxidase, AhpD family protein [Brucella abortus];AIJ59325.1 alkylhydroperoxidase, AhpD family protein [Brucella abortus];AIJ56282.1 alkylhydroperoxidase, AhpD fa	5	6	6	6	37.7	18.782	91362	153780	101430	115524	139820	378320	216430	244857	0.471803	0.150778
AIJ79264.1	AIJ79264.1;AIJ59687.1;AIJ51269.1	AIJ79264.1 D-xylose ABC transporter, D-xylose-binding protein [Brucella abortus];AIJ59687.1 D-xylose ABC transporter, D-xylose-binding protein [Brucella abortus];AIJ51269.1 D-xylose ABC transporter, D-xylose-binding protein [Brucella abortus]	3	16	16	16	55.5	36.213	544040	1636700	1724600	1301780	2397000	2832300	1986600	2405300	0.541213	0.0708709
AIJ78430.1	AIJ78430.1;AIJ75428.1;AIJ58870.1;AIJ56206.1;AIJ51271.1	AIJ78430.1 bacterial extracellular solute-binding family protein [Brucella abortus];AIJ75428.1 bacterial extracellular solute-binding family protein [Brucella abortus];AIJ58870.1 bacterial extracellular solute-binding family protein [Brucella abortus];AIJ5	5	8	8	8	27.3	38.383	331710	182930	944450	486363	798800	1229900	1223900	1084200	0.448592	0.0939242
AIJ79106.1	AIJ79106.1;AIJ75310.1;AIJ56311.1;AIJ51272.1;AIJ59063.1;AIJ59679.1	AIJ79106.1 lytic murein transglycosylase family protein [Brucella abortus];AIJ75310.1 lytic murein transglycosylase family protein [Brucella abortus];AIJ56311.1 lytic murein transglycosylase family protein [Brucella abortus];AIJ51272.1 lytic murein transgl	6	13	13	13	34.7	46.108	606120	432810	459630	499520	417190	522510	444450	461383	1.08266	0.574263
AIJ78662.1	AIJ78662.1;AIJ76027.1;AIJ59812.1;AIJ56396.1;AIJ51274.1	AIJ78662.1 dihydroorotate dehydrogenase family protein [Brucella abortus];AIJ76027.1 dihydroorotate dehydrogenase family protein [Brucella abortus];AIJ59812.1 dihydroorotate dehydrogenase family protein [Brucella abortus];AIJ56396.1 dihydroorotate dehydrog	5	5	5	5	32.4	21.7	54177	59397	151990	88521.3	110090	379860	242720	244223	0.362461	0.137804
AIJ76139.1	AIJ76139.1;AIJ56180.1;AIJ51290.1;AIJ78521.1;AIJ59599.1	AIJ76139.1 bacterial extracellular solute-binding s, 5 Middle family protein [Brucella abortus];AIJ56180.1 bacterial extracellular solute-binding s, 5 Middle family protein [Brucella abortus];AIJ51290.1 bacterial extracellular solute-binding s, 5 Middle fa	5	14	14	14	31.1	53.431	444970	436490	608330	496597	543850	971150	704000	739667	0.671379	0.149792
AIJ78822.1	AIJ78822.1;AIJ75480.1;AIJ59010.1;AIJ56343.1;AIJ51292.1	AIJ78822.1 receptor ligand binding region family protein [Brucella abortus];AIJ75480.1 receptor ligand binding region family protein [Brucella abortus];AIJ59010.1 receptor ligand binding region family protein [Brucella abortus];AIJ56343.1 receptor ligand b	5	11	11	11	33.8	41.62	241640	339060	579040	386580	441290	696510	573750	570517	0.677596	0.213407
AIJ79301.1	AIJ79301.1;AIJ75270.1;AIJ59494.1;AIJ56441.1;AIJ51319.1	AIJ79301.1 aminotransferase class IV family protein [Brucella abortus];AIJ75270.1 aminotransferase class IV family protein [Brucella abortus];AIJ59494.1 aminotransferase class IV family protein [Brucella abortus];AIJ56441.1 aminotransferase class IV family	5	9	9	9	35.9	31.473	320130	386950	568030	425037	510950	924130	691580	708887	0.599583	0.113758
AIJ79185.1	AIJ79185.1;AIJ59729.1;AIJ51320.1;AIJ75899.1;AIJ56520.1	AIJ79185.1 bacterial extracellular solute-binding s, 3 family protein [Brucella abortus];AIJ59729.1 bacterial extracellular solute-binding s, 3 family protein [Brucella abortus];AIJ51320.1 bacterial extracellular solute-binding s, 3 family protein [Brucell	5	13	12	12	53.8	27.219	368970	1305000	900390	858120	1003200	1758300	1278700	1.34673e+06	0.637186	0.234615
AIJ79139.1	AIJ79139.1;AIJ58969.1;AIJ51341.1;AIJ76156.1;AIJ56247.1	AIJ79139.1 transmembrane protein [Brucella abortus];AIJ58969.1 transmembrane protein [Brucella abortus];AIJ51341.1 transmembrane protein [Brucella abortus];AIJ76156.1 transmembrane protein [Brucella abortus];AIJ56247.1 transmembrane protein [Brucella abort	5	6	6	6	10.2	69.514	56573	65316	192600	104830	102010	127770	98927	109569	0.956746	0.921016
AIJ78992.1	AIJ78992.1;AIJ76096.1;AIJ59166.1;AIJ56070.1;AIJ51352.1	AIJ78992.1 ketopantoate reductase PanE/ApbA family protein [Brucella abortus];AIJ76096.1 ketopantoate reductase PanE/ApbA family protein [Brucella abortus];AIJ59166.1 ketopantoate reductase PanE/ApbA family protein [Brucella abortus];AIJ56070.1 ketopantoat	5	3	3	3	8.9	45.109	17895	12673		15284	13435	20722	19827	17994.7	0.849363	0.500039
AIJ75694.1	AIJ75694.1;AIJ56120.1;AIJ51368.1;AAB50572.1	AIJ75694.1 putative sugar-binding periplasmic protein [Brucella abortus];AIJ56120.1 putative sugar-binding periplasmic protein [Brucella abortus];AIJ51368.1 putative sugar-binding periplasmic protein [Brucella abortus];AAB50572.1 immunogenic 39-kDa protein	4	19	19	19	57.2	45.147	8345000	22092000	15738000	1.53917e+07	19187000	27964000	24312000	23821000	0.646139	0.148523
AIJ78497.1	AIJ78497.1;AIJ75779.1;AIJ59071.1;AIJ56560.1;AIJ51386.1	AIJ78497.1 peptidase M16 inactive domain protein [Brucella abortus];AIJ75779.1 peptidase M16 inactive domain protein [Brucella abortus];AIJ59071.1 peptidase M16 inactive domain protein [Brucella abortus];AIJ56560.1 peptidase M16 inactive domain protein [Br	5	5	5	5	11.9	56.069	35374	42249	31742	36455	29141	59585	39881	42869	0.850381	0.533804
AIJ79197.1	AIJ79197.1;AIJ75512.1;AIJ59374.1;AIJ56729.1;AIJ51412.1	AIJ79197.1 heme transporter BhuA [Brucella abortus];AIJ75512.1 heme transporter BhuA [Brucella abortus];AIJ59374.1 heme transporter BhuA [Brucella abortus];AIJ56729.1 heme transporter BhuA [Brucella abortus];AIJ51412.1 heme transporter BhuA [Brucella abort	5	10	10	10	18.8	72.902	55731	161550	32564	83281.7	77808	119180	136590	111193	0.748985	0.554819
AIJ78869.1	AIJ78869.1;AIJ75669.1;AIJ59533.1;AIJ56312.1;AIJ51413.1	AIJ78869.1 hypothetical protein DK49_2842 [Brucella abortus];AIJ75669.1 hypothetical protein DO75_2277 [Brucella abortus];AIJ59533.1 hypothetical protein DO78_2659 [Brucella abortus];AIJ56312.1 hypothetical protein DK51_2983 [Brucella abortus];AIJ51413.1 h	5	6	6	6	23.8	36.893	74911	110740	14633	66761.3	17985	22598	15320	18634.3	3.58271	0.162179
AIJ78380.1	AIJ78380.1;AIJ59135.1;AIJ51427.1;AIJ75463.1;AIJ56665.1	AIJ78380.1 hypothetical protein DK49_2925 [Brucella abortus];AIJ59135.1 hypothetical protein DO78_2744 [Brucella abortus];AIJ51427.1 hypothetical protein DK48_2386 [Brucella abortus];AIJ75463.1 hypothetical protein DO75_2364 [Brucella abortus];AIJ56665.1 h	5	11	11	11	53.2	31.552	3162600	7632600	3446900	4.74737e+06	4671900	6400100	3655500	4.90917e+06	0.967041	0.926698
AIJ78520.1	AIJ78520.1;AIJ59045.1;AIJ51434.1;AIJ75812.1;AIJ56267.1;AIJ79586.1;AIJ77682.1;AIJ57468.1;AIJ55122.1;AIJ51924.1	AIJ78520.1 ftsK/SpoIIIE family protein [Brucella abortus];AIJ59045.1 ftsK/SpoIIIE family protein [Brucella abortus];AIJ51434.1 ftsK/SpoIIIE family protein [Brucella abortus];AIJ75812.1 ftsK/SpoIIIE family protein [Brucella abortus];AIJ56267.1 ftsK/SpoIIIE	10	5	5	5	8.1	88.764	179750	91710	71005	114155	66626		83215	74920.5	1.52368	0.433383
AIJ76157.1	AIJ76157.1;AIJ56568.1;AIJ51436.1	AIJ76157.1 ABC transporter, substrate-binding, aliphatic sulfonates family protein [Brucella abortus];AIJ56568.1 ABC transporter, substrate-binding, aliphatic sulfonates family protein [Brucella abortus];AIJ51436.1 ABC transporter, substrate-binding, aliph	3	10	10	10	32.9	34.449	172370	261300	607220	346963	725040	436910	309350	490433	0.707463	0.472011
AIJ79271.1	AIJ79271.1;AIJ75631.1;AIJ59211.1;AIJ55841.1;AIJ51440.1	AIJ79271.1 bacterial extracellular solute-binding family protein [Brucella abortus];AIJ75631.1 bacterial extracellular solute-binding family protein [Brucella abortus];AIJ59211.1 bacterial extracellular solute-binding family protein [Brucella abortus];AIJ5	5	13	13	13	33.9	47.137	1075700	2475900	4466000	2.67253e+06	4253600	5727700	4858300	4.94653e+06	0.540284	0.10134
AIJ79247.1	AIJ79247.1;AIJ76100.1;AIJ59232.1;AIJ56627.1;AIJ51466.1	AIJ79247.1 bacterial extracellular solute-binding s, 5 Middle family protein [Brucella abortus];AIJ76100.1 bacterial extracellular solute-binding s, 5 Middle family protein [Brucella abortus];AIJ59232.1 bacterial extracellular solute-binding s, 5 Middle fa	5	6	6	6	16.8	58.633	20825	779.82	111500	44368.3	42155	120530	100420	87701.7	0.5059	0.354131
AIJ78827.1	AIJ78827.1;AIJ59048.1;AIJ51471.1;AIJ75620.1;AIJ56743.1	AIJ78827.1 periplasmic binding domain protein [Brucella abortus];AIJ59048.1 periplasmic binding domain protein [Brucella abortus];AIJ51471.1 periplasmic binding domain protein [Brucella abortus];AIJ75620.1 periplasmic binding domain protein [Brucella abort	5	13	13	13	48.4	43.132	836200	1464400	2001300	1.43397e+06	1627900	2693700	1994800	2.10547e+06	0.681068	0.217659
AIJ79003.1	AIJ79003.1;AIJ75606.1;AIJ59334.1;AIJ56022.1;AIJ51495.1	AIJ79003.1 hypothetical protein DK49_2869 [Brucella abortus];AIJ75606.1 hypothetical protein DO75_2308 [Brucella abortus];AIJ59334.1 hypothetical protein DO78_2687 [Brucella abortus];AIJ56022.1 hypothetical protein DK51_2952 [Brucella abortus];AIJ51495.1 h	5	6	6	6	34.9	23.084	72916	157950	23492	84786	10991	66386	40188	39188.3	2.16355	0.342732
AIJ79378.1	AIJ79378.1;AIJ75870.1;AIJ59850.1;AIJ55960.1;AIJ51497.1	AIJ79378.1 bacterial extracellular solute-binding s, 3 family protein [Brucella abortus];AIJ75870.1 bacterial extracellular solute-binding s, 3 family protein [Brucella abortus];AIJ59850.1 bacterial extracellular solute-binding s, 3 family protein [Brucell	5	13	13	12	61.9	27.873	788110	1834400	3044300	1.88894e+06	1938300	4637000	3478000	3351100	0.563677	0.224183
AIJ78965.1	AIJ78965.1;AIJ75472.1;AIJ59348.1;AIJ56557.1;AIJ51508.1	AIJ78965.1 mannitol dehydrogenase Rossmann domain protein [Brucella abortus];AIJ75472.1 mannitol dehydrogenase Rossmann domain protein [Brucella abortus];AIJ59348.1 mannitol dehydrogenase Rossmann domain protein [Brucella abortus];AIJ56557.1 mannitol dehyd	5	1	1	1	2	54.69	798500	75047	93116	322221	88102	51696	66660	68819.3	4.68213	0.347783
AIJ79291.1	AIJ79291.1;AIJ75305.1;AIJ59724.1;AIJ56515.1;AIJ51516.1	AIJ79291.1 periplasmic binding family protein [Brucella abortus];AIJ75305.1 periplasmic binding family protein [Brucella abortus];AIJ59724.1 periplasmic binding family protein [Brucella abortus];AIJ56515.1 periplasmic binding family protein [Brucella abort	5	8	8	8	30.7	33.088	5100.9	235860	229730	156897	45011	229780	78675	117822	1.33164	0.70141
AIJ51521.1	AIJ51521.1;AIJ79243.1;AIJ76179.1;AIJ59676.1;AIJ56287.1	AIJ51521.1 hypothetical protein DK48_2636 [Brucella abortus];AIJ79243.1 hypothetical protein DK49_2165 [Brucella abortus];AIJ76179.1 hypothetical protein DO75_2700 [Brucella abortus];AIJ59676.1 hypothetical protein DO78_3079 [Brucella abortus];AIJ56287.1 h	5	2	2	2	9.1	41.449		19690	6221.7	12955.9	6381.3	13864		10122.6	1.27989	0.748317
AIJ78784.1	AIJ78784.1;AIJ58929.1;AIJ51531.1;AIJ75327.1;AIJ55872.1	AIJ78784.1 nitrite reductase, copper-containing [Brucella abortus];AIJ58929.1 nitrite reductase, copper-containing [Brucella abortus];AIJ51531.1 nitrite reductase, copper-containing [Brucella abortus];AIJ75327.1 nitrite reductase, copper-containing [Brucel	5	7	7	7	21.3	40.515	73462	97494	93105	88020.3	90825	128680	85494	101666	0.865777	0.427611
AIJ79189.1	AIJ79189.1;AIJ75696.1;AIJ59432.1;AIJ55744.1;AIJ51545.1;AAD11525.1	AIJ79189.1 sugar-phosphate isomerase, RpiB/LacA/LacB family protein [Brucella abortus];AIJ75696.1 sugar-phosphate isomerase, RpiB/LacA/LacB family protein [Brucella abortus];AIJ59432.1 sugar-phosphate isomerase, RpiB/LacA/LacB family protein [Brucella abor	6	6	6	6	45	15.664	69574	155640	104690	109968	118400	290760	184160	197773	0.55603	0.192544
AIJ78400.1	AIJ78400.1;AIJ75751.1;AIJ59465.1;AIJ56525.1;AIJ51557.1	AIJ78400.1 imidazolonepropionase [Brucella abortus];AIJ75751.1 imidazolonepropionase [Brucella abortus];AIJ59465.1 imidazolonepropionase [Brucella abortus];AIJ56525.1 imidazolonepropionase [Brucella abortus];AIJ51557.1 imidazolonepropionase [Brucella abort	5	1	1	1	2.7	43.52	955.2		4211.1	2583.15	21403	12630		17016.5	0.151803	0.0909734
AIJ78935.1	AIJ78935.1;AIJ75440.1;AIJ59213.1;AIJ55877.1;AIJ51587.1	AIJ78935.1 dihydrolipoyl dehydrogenase [Brucella abortus];AIJ75440.1 dihydrolipoyl dehydrogenase [Brucella abortus];AIJ59213.1 dihydrolipoyl dehydrogenase [Brucella abortus];AIJ55877.1 dihydrolipoyl dehydrogenase [Brucella abortus];AIJ51587.1 dihydrolipoyl	5	1	1	1	4.4	46.122		539670	271810	405740		241230	452540	346885	1.16967	0.76299
AIJ78759.1	AIJ78759.1;AIJ75651.1;AIJ58971.1;AIJ56498.1;AIJ51609.1	AIJ78759.1 D-serine/D-alanine/glycine transporter [Brucella abortus];AIJ75651.1 D-serine/D-alanine/glycine transporter [Brucella abortus];AIJ58971.1 D-serine/D-alanine/glycine transporter [Brucella abortus];AIJ56498.1 D-serine/D-alanine/glycine transporter	5	3	3	3	25.2	14.268		21454	51019	36236.5	25651	44137	23587	31125	1.16422	0.737054
AIJ78776.1	AIJ78776.1;AIJ75420.1;AIJ59496.1;AIJ55792.1;AIJ51629.1	AIJ78776.1 phosphoglycerate mutase [Brucella abortus];AIJ75420.1 phosphoglycerate mutase [Brucella abortus];AIJ59496.1 phosphoglycerate mutase [Brucella abortus];AIJ55792.1 phosphoglycerate mutase [Brucella abortus];AIJ51629.1 phosphoglycerate mutase [Bruc	5	7	7	7	38.8	22.886	42492	140380	110190	97687.3	67699	249950	161930	159860	0.611082	0.35903
AIJ79384.1	AIJ79384.1;AIJ51630.1;AIJ75383.1;AIJ56671.1;AIJ59783.1;AIJ75719.1;AIJ56303.1	AIJ79384.1 outer membrane autotransporter barrel domain protein [Brucella abortus];AIJ51630.1 outer membrane autotransporter barrel domain protein [Brucella abortus];AIJ75383.1 outer membrane autotransporter barrel domain protein [Brucella abortus];AIJ5667	7	7	7	7	2.8	337.71	52201	103330	84217	79916	65983	31666	88818	62155.7	1.28574	0.470811
AIJ78451.1	AIJ78451.1;AIJ76298.1;AIJ59391.1;AIJ56667.1;AIJ51631.1	AIJ78451.1 dehydratase family protein [Brucella abortus];AIJ76298.1 dehydratase family protein [Brucella abortus];AIJ59391.1 dehydratase family protein [Brucella abortus];AIJ56667.1 dehydratase family protein [Brucella abortus];AIJ51631.1 dehydratase famil	5	2	2	2	4.9	63.914	6652.2		14601	10626.6		18849	21663	20256	0.524615	0.149791
AIJ79113.1	AIJ79113.1;AIJ75556.1;AIJ59632.1;AIJ56556.1;AIJ51650.1	AIJ79113.1 hypothetical protein DK49_2409 [Brucella abortus];AIJ75556.1 hypothetical protein DO75_2943 [Brucella abortus];AIJ59632.1 hypothetical protein DO78_2224 [Brucella abortus];AIJ56556.1 hypothetical protein DK51_2317 [Brucella abortus];AIJ51650.1 h	5	3	3	3	30	13.431	60142	85870	19746	55252.7	32203	62603	45497	46767.7	1.18143	0.708927
AIJ51681.1	AIJ51681.1;AIJ76061.1;AIJ59324.1;AIJ56433.1;AIJ78958.1	AIJ51681.1 lipo, YaeC family protein [Brucella abortus];AIJ76061.1 lipo, YaeC family protein [Brucella abortus];AIJ59324.1 lipo, YaeC family protein [Brucella abortus];AIJ56433.1 lipo, YaeC family protein [Brucella abortus];AIJ78958.1 lipo, YaeC family pro	5	22	22	22	70.5	30.666	2824300	4893700	8592900	5.43697e+06	8242300	16912000	11435000	1.21964e+07	0.445783	0.0904264
AIJ78834.1	AIJ78834.1;AIJ59410.1;AIJ51689.1;AIJ75593.1;AIJ56024.1	AIJ78834.1 receptor ligand binding region family protein [Brucella abortus];AIJ59410.1 receptor ligand binding region family protein [Brucella abortus];AIJ51689.1 receptor ligand binding region family protein [Brucella abortus];AIJ75593.1 receptor ligand b	5	13	13	13	44.1	44.181	573710	1634100	3476700	1.89484e+06	2593000	2152900	1705000	2150300	0.881196	0.787415
AIJ80753.1	AIJ80753.1;AIJ76972.1;AIJ58675.1;AIJ54073.1;AIJ51700.1	AIJ80753.1 PBP superfamily domain protein [Brucella abortus];AIJ76972.1 PBP superfamily domain protein [Brucella abortus];AIJ58675.1 PBP superfamily domain protein [Brucella abortus];AIJ54073.1 PBP superfamily domain protein [Brucella abortus];AIJ51700.1 P	5	16	16	16	48.6	37.162	939290	1504200	3006400	1816630	3491300	4349200	2914500	3585000	0.506731	0.0763704
AIJ80472.1	AIJ80472.1;AIJ77510.1;AIJ58825.1;AIJ55355.1;AIJ51702.1	AIJ80472.1 hypothetical protein DK49_772 [Brucella abortus];AIJ77510.1 hypothetical protein DO75_1016 [Brucella abortus];AIJ58825.1 hypothetical protein DO78_921 [Brucella abortus];AIJ55355.1 hypothetical protein DK51_459 [Brucella abortus];AIJ51702.1 hypo	5	9	9	9	50.6	18.895	267560	489010	141660	299410	189840	957090	750580	632503	0.473373	0.254689
AIJ78186.1	AIJ78186.1;AIJ57089.1;AIJ54546.1;AIJ51707.1;AIJ79660.1	AIJ78186.1 thermophilic metalloprotease family protein [Brucella abortus];AIJ57089.1 thermophilic metalloprotease family protein [Brucella abortus];AIJ54546.1 thermophilic metalloprotease family protein [Brucella abortus];AIJ51707.1 thermophilic metallopro	5	5	5	5	19.4	44.781	14064	13307	64974	30781.7	43874	96123	61141	67046	0.459113	0.18984
AIJ79570.1	AIJ79570.1;AIJ77137.1;AIJ57810.1;AIJ55253.1;AIJ51709.1	AIJ79570.1 ATP-dependent protease HslVU, peptidase subunit [Brucella abortus];AIJ77137.1 ATP-dependent protease HslVU, peptidase subunit [Brucella abortus];AIJ57810.1 ATP-dependent protease HslVU, peptidase subunit [Brucella abortus];AIJ55253.1 ATP-depende	5	2	2	2	15.8	19.809	12094	7480	8371.2	9315.07	12757	19165	15350	15757.3	0.591158	0.0510066
AIJ79857.1	AIJ79857.1;AIJ76781.1;AIJ56946.1;AIJ53744.1;AIJ51713.1	AIJ79857.1 hypothetical protein DK49_1240 [Brucella abortus];AIJ76781.1 hypothetical protein DO75_551 [Brucella abortus];AIJ56946.1 hypothetical protein DO78_1387 [Brucella abortus];AIJ53744.1 hypothetical protein DK51_2075 [Brucella abortus];AIJ51713.1 hy	5	1	1	1	4	37.442	18075	34609	31978	28220.7	19200	31016	26299	25505	1.10648	0.682704
AIJ80058.1	AIJ80058.1;AIJ77796.1;AIJ58083.1;AIJ55248.1;AIJ51727.1	AIJ80058.1 L,D-transpeptidase catalytic domain protein [Brucella abortus];AIJ77796.1 L,D-transpeptidase catalytic domain protein [Brucella abortus];AIJ58083.1 L,D-transpeptidase catalytic domain protein [Brucella abortus];AIJ55248.1 L,D-transpeptidase cata	5	2	1	1	13.1	22.747	3566.3		1240.2	2403.25		11502	2758.9	7130.45	0.33704	0.405714
AIJ76927.1	AIJ76927.1;AIJ54894.1;AIJ51732.1;AIJ79493.1;AIJ58409.1	AIJ76927.1 methylmalonate-semialdehyde dehydrogenase [Brucella abortus];AIJ54894.1 methylmalonate-semialdehyde dehydrogenase [Brucella abortus];AIJ51732.1 methylmalonate-semialdehyde dehydrogenase [Brucella abortus];AIJ79493.1 methylmalonate-semialdehyde d	5	4	4	4	11	53.53	36251		17159	26705	69418	92198	50604	70740	0.377509	0.0818832
AIJ81216.1	AIJ81216.1;AIJ76469.1;AIJ58239.1;AIJ54834.1;AIJ51759.1	AIJ81216.1 protein-export chaperone SecB [Brucella abortus];AIJ76469.1 protein-export chaperone SecB [Brucella abortus];AIJ58239.1 protein-export chaperone SecB [Brucella abortus];AIJ54834.1 protein-export chaperone SecB [Brucella abortus];AIJ51759.1 prote	5	1	1	1	9.8	17.878	14429	34466	7962.8	18952.6		14158	17389	15773.5	1.20155	0.779216
AIJ51765.1	AIJ51765.1;AIJ79684.1;AIJ77983.1;AIJ57683.1;AIJ55195.1	AIJ51765.1 mitochondrial inner membrane family protein [Brucella abortus];AIJ79684.1 mitochondrial inner membrane family protein [Brucella abortus];AIJ77983.1 mitochondrial inner membrane family protein [Brucella abortus];AIJ57683.1 mitochondrial inner mem	5	11	11	11	34.1	46.477	194100	185130	7899.2	129043	102700	154500	57873	105024	1.2287	0.737154
AIJ81281.1	AIJ81281.1;AIJ77214.1;AIJ58614.1;AIJ54025.1;AIJ51776.1	AIJ81281.1 ATP-dependent chaperone protein ClpB [Brucella abortus];AIJ77214.1 ATP-dependent chaperone protein ClpB [Brucella abortus];AIJ58614.1 ATP-dependent chaperone protein ClpB [Brucella abortus];AIJ54025.1 ATP-dependent chaperone protein ClpB [Brucel	5	16	16	16	23	96.766	375910	50725	133320	186652	196220	88025	203970	162738	1.14694	0.830246
AIJ80110.1	AIJ80110.1;AIJ77754.1;AIJ57189.1;AIJ55374.1;AIJ51782.1	AIJ80110.1 beta-eliminating lyase family protein [Brucella abortus];AIJ77754.1 beta-eliminating lyase family protein [Brucella abortus];AIJ57189.1 beta-eliminating lyase family protein [Brucella abortus];AIJ55374.1 beta-eliminating lyase family protein [Br	5	5	5	5	13.2	43.553	142760	69590	141280	117877	138910	192660	138190	156587	0.752789	0.268368
AIJ81109.1	AIJ81109.1;AIJ78297.1;AIJ58566.1;AIJ54074.1;AIJ51784.1	AIJ81109.1 adenosylhomocysteinase [Brucella abortus];AIJ78297.1 adenosylhomocysteinase [Brucella abortus];AIJ58566.1 adenosylhomocysteinase [Brucella abortus];AIJ54074.1 adenosylhomocysteinase [Brucella abortus];AIJ51784.1 adenosylhomocysteinase [Brucella	5	4	4	4	9.7	50.79	19224	12980	11499	14567.7	14012	50134	43685	35943.7	0.405292	0.133322
AIJ80283.1	AIJ80283.1;AIJ77891.1;AIJ57653.1;AIJ54444.1;AIJ51785.1	AIJ80283.1 NUDIX domain protein [Brucella abortus];AIJ77891.1 NUDIX domain protein [Brucella abortus];AIJ57653.1 NUDIX domain protein [Brucella abortus];AIJ54444.1 NUDIX domain protein [Brucella abortus];AIJ51785.1 NUDIX domain protein [Brucella abortus]	5	1	1	1	7.2	23.022	2965400	467670	124690	1185920	406190	54216	884.04	153763	7.71263	0.31736
AIJ80205.1	AIJ80205.1;AIJ58709.1;AIJ51802.1;AIJ78230.1;AIJ54375.1	AIJ80205.1 lipo, YaeC family protein [Brucella abortus];AIJ58709.1 lipo, YaeC family protein [Brucella abortus];AIJ51802.1 lipo, YaeC family protein [Brucella abortus];AIJ78230.1 lipo, YaeC family protein [Brucella abortus];AIJ54375.1 lipo, YaeC family pro	5	9	9	9	41.3	27.923	68226	311670	809560	396485	682080	943860	680000	768647	0.515823	0.18859
AIJ80007.1	AIJ80007.1;AIJ77701.1;AIJ57844.1;AIJ54391.1;AIJ51804.1	AIJ80007.1 putative cytoplasmic protein [Brucella abortus];AIJ77701.1 putative cytoplasmic protein [Brucella abortus];AIJ57844.1 putative cytoplasmic protein [Brucella abortus];AIJ54391.1 putative cytoplasmic protein [Brucella abortus];AIJ51804.1 putative	5	3	3	3	17.3	17.172	40905	143110	60946	81653.7	56942	55997	60965	57968	1.4086	0.491403
AIJ79451.1	AIJ79451.1;AIJ77594.1;AIJ57279.1;AIJ54014.1;AIJ51810.1	AIJ79451.1 pyruvate kinase [Brucella abortus];AIJ77594.1 pyruvate kinase [Brucella abortus];AIJ57279.1 pyruvate kinase [Brucella abortus];AIJ54014.1 pyruvate kinase [Brucella abortus];AIJ51810.1 pyruvate kinase [Brucella abortus]	5	4	4	4	10.9	51.729	9596.6		16133	12864.8	29659	58037	25720	37805.3	0.340291	0.158878
AIJ80040.1	AIJ80040.1;AIJ77354.1;AIJ58605.1;AIJ54173.1;AIJ51828.1	AIJ80040.1 hypothetical protein DK49_1143 [Brucella abortus];AIJ77354.1 hypothetical protein DO75_648 [Brucella abortus];AIJ58605.1 hypothetical protein DO78_1290 [Brucella abortus];AIJ54173.1 hypothetical protein DK51_90 [Brucella abortus];AIJ51828.1 hypo	5	8	8	8	67	11.497	170320	244430	290000	234917	218780	439600	367560	341980	0.686931	0.220365
AIJ76774.1	AIJ76774.1;AIJ54002.1;AIJ51830.1;AIJ80377.1;AIJ57387.1	AIJ76774.1 ATP synthase F1, beta subunit [Brucella abortus];AIJ54002.1 ATP synthase F1, beta subunit [Brucella abortus];AIJ51830.1 ATP synthase F1, beta subunit [Brucella abortus];AIJ80377.1 ATP synthase F1, beta subunit [Brucella abortus];AIJ57387.1 ATP s	5	16	16	16	43	54.79	1385100	530230	535370	816900	623800	483000	542530	549777	1.48588	0.404702
AIJ76919.1	AIJ76919.1;AIJ55337.1;AIJ81193.1;AIJ56913.1;AIJ51835.1	AIJ76919.1 dihydroxyacetone kinase, L subunit [Brucella abortus];AIJ55337.1 dihydroxyacetone kinase, L subunit [Brucella abortus];AIJ81193.1 dihydroxyacetone kinase, L subunit [Brucella abortus];AIJ56913.1 dihydroxyacetone kinase, L subunit [Brucella abort	5	2	2	2	10	20.836		13721	7372.2	10546.6	14742	78742	23147	38877	0.271281	0.356056
AIJ80269.1	AIJ80269.1;AIJ77233.1;AIJ57800.1;AIJ55478.1;AIJ51841.1	AIJ80269.1 hypothetical protein DK49_1110 [Brucella abortus];AIJ77233.1 hypothetical protein DO75_679 [Brucella abortus];AIJ57800.1 hypothetical protein DO78_1258 [Brucella abortus];AIJ55478.1 hypothetical protein DK51_122 [Brucella abortus];AIJ51841.1 hyp	5	7	7	7	38.5	28.061	250140	341860	284550	292183	291790	486950	329260	369333	0.79111	0.304182
AIJ79995.1	AIJ79995.1;AIJ78289.1;AIJ58346.1;AIJ54565.1;AIJ51846.1	AIJ79995.1 ATP-dependent metallopeptidase HflB family protein [Brucella abortus];AIJ78289.1 ATP-dependent metallopeptidase HflB family protein [Brucella abortus];AIJ58346.1 ATP-dependent metallopeptidase HflB family protein [Brucella abortus];AIJ54565.1 AT	5	4	4	4	8.2	70.199	42996		31988	37492	64307	49106	39536	50983	0.735382	0.27677
AIJ81317.1	AIJ81317.1;AIJ78302.1;AIJ57028.1;AIJ54081.1;AIJ51851.1	AIJ81317.1 tRNA(Ile)-lysidine synthetase [Brucella abortus];AIJ78302.1 tRNA(Ile)-lysidine synthetase [Brucella abortus];AIJ57028.1 tRNA(Ile)-lysidine synthetase [Brucella abortus];AIJ54081.1 tRNA(Ile)-lysidine synthetase [Brucella abortus];AIJ51851.1 tRNA(	5	2	2	2	4.9	48.605	140400	156050	125150	140533	166990	108810	113570	129790	1.08277	0.630738
AIJ80971.1	AIJ80971.1;AIJ76851.1;AIJ57351.1;AIJ55505.1;AIJ51868.1	AIJ80971.1 50S ribosomal protein L23 [Brucella abortus];AIJ76851.1 50S ribosomal protein L23 [Brucella abortus];AIJ57351.1 50S ribosomal protein L23 [Brucella abortus];AIJ55505.1 50S ribosomal protein L23 [Brucella abortus];AIJ51868.1 50S ribosomal protein	5	4	4	4	49.5	10.517	4399.9	56567	62808	41258.3	45641	374330	355120	258364	0.159691	0.11502
AIJ80759.1	AIJ80759.1;AIJ76802.1;AIJ58129.1;AIJ55264.1;AIJ51884.1	AIJ80759.1 hypothetical protein DK49_419 [Brucella abortus];AIJ76802.1 hypothetical protein DO75_1370 [Brucella abortus];AIJ58129.1 hypothetical protein DO78_564 [Brucella abortus];AIJ55264.1 hypothetical protein DK51_812 [Brucella abortus];AIJ51884.1 hypo	5	7	7	7	43.5	22.066	145730	322490	169850	212690	199440	378390	291260	289697	0.734182	0.366599
AIJ80668.1	AIJ80668.1;AIJ76413.1;AIJ57416.1;AIJ54153.1;AIJ51888.1	AIJ80668.1 translation elongation factor G [Brucella abortus];AIJ76413.1 translation elongation factor G [Brucella abortus];AIJ57416.1 translation elongation factor G [Brucella abortus];AIJ54153.1 translation elongation factor G [Brucella abortus];AIJ51888	5	1	1	1	1.9	76.22		17722	20912	19317	18223	19325	21308	19618.7	0.984623	0.867749
AIJ79739.1	AIJ79739.1;AIJ77109.1;AIJ58581.1;AIJ54967.1;AIJ51891.1	AIJ79739.1 peptidase M20/M25/M40 family protein [Brucella abortus];AIJ77109.1 peptidase M20/M25/M40 family protein [Brucella abortus];AIJ58581.1 peptidase M20/M25/M40 family protein [Brucella abortus];AIJ54967.1 peptidase M20/M25/M40 family protein [Brucel	5	10	10	10	28	51.01	169400	96820	383870	216697	295140	559940	422160	425747	0.50898	0.143778
AIJ80990.1	AIJ80990.1;AIJ78004.1;AIJ58826.1;AIJ55554.1;AIJ51904.1	AIJ80990.1 ATP synthase subunit C family protein [Brucella abortus];AIJ78004.1 ATP synthase subunit C family protein [Brucella abortus];AIJ58826.1 ATP synthase subunit C family protein [Brucella abortus];AIJ55554.1 ATP synthase subunit C family protein [Br	5	1	1	1	14.7	7.6589	271700	421410	127070	273393	188600	162820	125910	159110	1.71827	0.258788
AIJ80584.1	AIJ80584.1;AIJ76430.1;AIJ57449.1;AIJ54329.1;AIJ51912.1	AIJ80584.1 ATP synthase F0, B subunit [Brucella abortus];AIJ76430.1 ATP synthase F0, B subunit [Brucella abortus];AIJ57449.1 ATP synthase F0, B subunit [Brucella abortus];AIJ54329.1 ATP synthase F0, B subunit [Brucella abortus];AIJ51912.1 ATP synthase F0,	5	2	2	2	15.1	17.538	43807	69058	19354	44073	28495	32857	25823	29058.3	1.51671	0.358772
AIJ81184.1	AIJ81184.1;AIJ77494.1;AIJ58329.1;AIJ53883.1;AIJ51936.1	AIJ81184.1 hpcH/HpaI aldolase/citrate lyase family protein [Brucella abortus];AIJ77494.1 hpcH/HpaI aldolase/citrate lyase family protein [Brucella abortus];AIJ58329.1 hpcH/HpaI aldolase/citrate lyase family protein [Brucella abortus];AIJ53883.1 hpcH/HpaI a	5	3	3	3	17.4	27.032		9255.4	10345	9800.2	13543	36528	16724	22265	0.440162	0.272266
AIJ79567.1	AIJ79567.1;AIJ76595.1;AIJ58507.1;AIJ55586.1;AIJ51947.1	AIJ79567.1 hypothetical protein DK49_1923 [Brucella abortus];AIJ76595.1 hypothetical protein DO75_1953 [Brucella abortus];AIJ58507.1 hypothetical protein DO78_2070 [Brucella abortus];AIJ55586.1 hypothetical protein DK51_1394 [Brucella abortus];AIJ51947.1 h	5	7	7	7	18.6	36.029	175630	241770	163390	193597	171160	239000	239300	216487	0.894266	0.529162
AIJ79672.1	AIJ79672.1;AIJ77100.1;AIJ58729.1;AIJ54793.1;AIJ51948.1	AIJ79672.1 ATP synthase F1, alpha subunit [Brucella abortus];AIJ77100.1 ATP synthase F1, alpha subunit [Brucella abortus];AIJ58729.1 ATP synthase F1, alpha subunit [Brucella abortus];AIJ54793.1 ATP synthase F1, alpha subunit [Brucella abortus];AIJ51948.1 A	5	10	10	10	21	54.969	717500	564210	588660	623457	579700	411540	465630	485623	1.28383	0.115216
AIJ80292.1	AIJ80292.1;AIJ77142.1;AIJ57670.1;AIJ54094.1;AIJ51960.1	AIJ80292.1 hypothetical protein DK49_1018 [Brucella abortus];AIJ77142.1 hypothetical protein DO75_770 [Brucella abortus];AIJ57670.1 hypothetical protein DO78_1166 [Brucella abortus];AIJ54094.1 hypothetical protein DK51_214 [Brucella abortus];AIJ51960.1 hyp	5	2	2	2	10.7	17.936		34075	79902	56988.5	64652	115140	64261	81351	0.700526	0.443911
AIJ81102.1	AIJ81102.1;AIJ77331.1;AIJ56944.1;AIJ54381.1;AIJ51965.1	AIJ81102.1 thiamin/thiamine pyrophosphate ABC transporter, thiamin/thiamine pyrophospate-binding protein [Brucella abortus];AIJ77331.1 thiamin/thiamine pyrophosphate ABC transporter, thiamin/thiamine pyrophospate-binding protein [Brucella abortus];AIJ56944	5	3	3	3	11.7	36.752	42386	18910	29152	30149.3	35362	26824	13582	25256	1.19375	0.62627
AIJ80367.1	AIJ80367.1;AIJ76672.1;AIJ57679.1;AIJ54775.1;AIJ51969.1	AIJ80367.1 hypothetical protein DK49_940 [Brucella abortus];AIJ76672.1 hypothetical protein DO75_847 [Brucella abortus];AIJ57679.1 hypothetical protein DO78_1088 [Brucella abortus];AIJ54775.1 hypothetical protein DK51_291 [Brucella abortus];AIJ51969.1 hypo	5	5	5	5	48.1	11.217	3933000	1476300	1583400	2330900	1721700	1790800	1271000	1594500	1.46184	0.418913
AIJ81267.1	AIJ81267.1;AIJ77232.1;AIJ57957.1;AIJ54630.1;AIJ51977.1	AIJ81267.1 bacterial sensory transduction regulator family protein [Brucella abortus];AIJ77232.1 bacterial sensory transduction regulator family protein [Brucella abortus];AIJ57957.1 bacterial sensory transduction regulator family protein [Brucella abortus	5	1	1	1	6	18.755	103360	178950	4479000	1.5871e+06	309230	31934	377650	239605	6.62384	0.405324
AIJ80986.1	AIJ80986.1;AIJ76662.1;AIJ57934.1;AIJ55085.1;AIJ51996.1	AIJ80986.1 L,D-transpeptidase catalytic domain protein [Brucella abortus];AIJ76662.1 L,D-transpeptidase catalytic domain protein [Brucella abortus];AIJ57934.1 L,D-transpeptidase catalytic domain protein [Brucella abortus];AIJ55085.1 L,D-transpeptidase cata	5	10	10	10	24.5	51.184	136180	246950	142560	175230	123050	188360	148110	153173	1.144	0.616096
AIJ79730.1	AIJ79730.1;AIJ76535.1;AIJ58115.1;AIJ54851.1;AIJ51999.1	AIJ79730.1 outer membrane efflux protein BepC [Brucella abortus];AIJ76535.1 outer membrane efflux protein BepC [Brucella abortus];AIJ58115.1 outer membrane efflux protein BepC [Brucella abortus];AIJ54851.1 outer membrane efflux protein BepC [Brucella abort	5	7	7	7	20.6	48.001	1586200	2130000	181160	1299120	238420	404800	249660	297627	4.36493	0.161004
AIJ80702.1	AIJ80702.1;AIJ78226.1;AIJ57705.1;AIJ55650.1;AIJ52011.1	AIJ80702.1 ribosomal protein L19 [Brucella abortus];AIJ78226.1 ribosomal protein L19 [Brucella abortus];AIJ57705.1 ribosomal protein L19 [Brucella abortus];AIJ55650.1 ribosomal protein L19 [Brucella abortus];AIJ52011.1 ribosomal protein L19 [Brucella abort	5	4	4	4	33.8	16.077	21560	16808	3068.2	13812.1		100140	25682	62911	0.219549	0.185169
AIJ79622.1	AIJ79622.1;AIJ77374.1;AIJ58382.1;AIJ54975.1;AIJ52013.1	AIJ79622.1 efflux transporter, RND family, MFP subunit [Brucella abortus];AIJ77374.1 efflux transporter, RND family, MFP subunit [Brucella abortus];AIJ58382.1 efflux transporter, RND family, MFP subunit [Brucella abortus];AIJ54975.1 efflux transporter, RND	5	6	6	6	17.5	40.782	89057	191850	22251	101053	48570	68581	50546	55899	1.80777	0.415283
AIJ52014.1	AIJ52014.1;AIJ58485.1;AIJ79759.1;AIJ54374.1;AIJ76803.1;AAA96788.1;AGA15913.1;AGA15917.1;AGA15916.1;AGA15915.1;AGA15914.1;AGA15912.1;AGA15911.1;AGA15910.1;AFK13345.1;AFK13344.1;AFK13342.1;AHB37413.1;AHB37414.1;AHB37409.1;AHB37411.1;AHB37412.1;AHB37410.1	AIJ52014.1 outer membrane assembly complex, YaeT protein [Brucella abortus];AIJ58485.1 outer membrane assembly complex, YaeT protein [Brucella abortus];AIJ79759.1 outer membrane assembly complex, YaeT protein [Brucella abortus];AIJ54374.1 outer membrane as	23	25	25	25	33.9	85.903	3722800	4037200	2494800	3.41827e+06	2124700	2631400	2432600	2.39623e+06	1.42652	0.106913
AIJ80063.1	AIJ80063.1;AIJ76933.1;AIJ58717.1;AIJ55067.1;AIJ52017.1	AIJ80063.1 L,D-transpeptidase catalytic domain protein [Brucella abortus];AIJ76933.1 L,D-transpeptidase catalytic domain protein [Brucella abortus];AIJ58717.1 L,D-transpeptidase catalytic domain protein [Brucella abortus];AIJ55067.1 L,D-transpeptidase cata	5	6	6	6	44.1	19.934	261510	743420	357390	454107	217600	269900	223730	237077	1.91544	0.216935
AIJ80595.1	AIJ80595.1;AIJ77309.1;AIJ58269.1;AIJ55646.1;AIJ52023.1	AIJ80595.1 cysteine-rich secretory family protein [Brucella abortus];AIJ77309.1 cysteine-rich secretory family protein [Brucella abortus];AIJ58269.1 cysteine-rich secretory family protein [Brucella abortus];AIJ55646.1 cysteine-rich secretory family protein	5	1	1	1	6.2	17.407	28265	35601	29050	30972	25325	39069	36948	33780.7	0.916856	0.594581
AIJ80320.1	AIJ80320.1;AIJ77188.1;AIJ53762.1;AIJ52043.1;AIJ56823.1	AIJ80320.1 efflux transporter, RND family, MFP subunit [Brucella abortus];AIJ77188.1 efflux transporter, RND family, MFP subunit [Brucella abortus];AIJ53762.1 efflux transporter, RND family, MFP subunit [Brucella abortus];AIJ52043.1 efflux transporter, RND	5	3	3	3	11.5	37.57	7496.9	23252		15374.5	9330.4	9559.7		9445.05	1.62778	0.530205
AIJ79433.1	AIJ79433.1;AIJ76486.1;AIJ58602.1;AIJ54887.1;AIJ52047.1	AIJ79433.1 lytic murein transglycosylase family protein [Brucella abortus];AIJ76486.1 lytic murein transglycosylase family protein [Brucella abortus];AIJ58602.1 lytic murein transglycosylase family protein [Brucella abortus];AIJ54887.1 lytic murein transgl	5	6	6	6	25.1	29.359	295660	581650	344820	407377	281940	508690	364030	384887	1.05843	0.848518
AIJ80827.1	AIJ80827.1;AIJ76343.1;AIJ58650.1;AIJ55144.1;AIJ52049.1	AIJ80827.1 HflK protein [Brucella abortus];AIJ76343.1 HflK protein [Brucella abortus];AIJ58650.1 HflK protein [Brucella abortus];AIJ55144.1 HflK protein [Brucella abortus];AIJ52049.1 HflK protein [Brucella abortus]	5	4	4	4	11.7	42.424	69483	134090	2684.5	68752.5	99541	94677	98051	97423	0.705711	0.492142
AIJ80954.1	AIJ80954.1;AIJ76370.1;AIJ57493.1;AIJ54143.1;AIJ52071.1	AIJ80954.1 malate synthase G [Brucella abortus];AIJ76370.1 malate synthase G [Brucella abortus];AIJ57493.1 malate synthase G [Brucella abortus];AIJ54143.1 malate synthase G [Brucella abortus];AIJ52071.1 malate synthase G [Brucella abortus]	5	5	5	5	8.1	80.013		52469	51490	51979.5	14585	73001	33711	40432.3	1.28559	0.638931
AIJ58181.1	AIJ58181.1;AIJ80336.1;AIJ77917.1;AIJ54358.1;AIJ52075.1	AIJ58181.1 bacterial extracellular solute-binding s, 3 family protein [Brucella abortus];AIJ80336.1 lysine-arginine-ornithine-binding periplasmic family protein [Brucella abortus];AIJ77917.1 lysine-arginine-ornithine-binding periplasmic family protein [Bru	5	11	11	11	57.5	27.791	425770	1549900	1170100	1048590	1486100	2482600	1683800	1.88417e+06	0.556527	0.136381
AIJ79883.1	AIJ79883.1;AIJ78268.1;AIJ58364.1;AIJ55630.1;AIJ52078.1	AIJ79883.1 acetyltransferase domain protein [Brucella abortus];AIJ78268.1 acetyltransferase domain protein [Brucella abortus];AIJ58364.1 acetyltransferase domain protein [Brucella abortus];AIJ55630.1 acetyltransferase domain protein [Brucella abortus];AIJ5	5	2	2	2	17.1	16.933	26840	31185	31848	29957.7	25286	61732	35040	40686	0.736314	0.384863
AIJ80621.1	AIJ80621.1;AIJ78118.1;AIJ58585.1;AIJ53738.1;AIJ52081.1	AIJ80621.1 signal peptidase I [Brucella abortus];AIJ78118.1 signal peptidase I [Brucella abortus];AIJ58585.1 signal peptidase I [Brucella abortus];AIJ53738.1 signal peptidase I [Brucella abortus];AIJ52081.1 signal peptidase I [Brucella abortus]	5	6	6	6	31	28.898	156030	201990	71217	143079	55456	62309	52284	56683	2.5242	0.0877482
AIJ79999.1	AIJ79999.1;AIJ77322.1;AIJ57825.1;AIJ53866.1;AIJ52091.1	AIJ79999.1 hypothetical protein DK49_624 [Brucella abortus];AIJ77322.1 hypothetical protein DO75_1165 [Brucella abortus];AIJ57825.1 hypothetical protein DO78_771 [Brucella abortus];AIJ53866.1 hypothetical protein DK51_608 [Brucella abortus];AIJ52091.1 hypo	5	4	4	4	16.3	40.9		21856	26633	24244.5	39280	52723	35919	42640.7	0.568577	0.0750056
AIJ81405.1	AIJ81405.1;AIJ77475.1;AIJ57471.1;AIJ55063.1;AIJ52098.1	AIJ81405.1 dihydrodipicolinate synthase [Brucella abortus];AIJ77475.1 dihydrodipicolinate synthase [Brucella abortus];AIJ57471.1 dihydrodipicolinate synthase [Brucella abortus];AIJ55063.1 dihydrodipicolinate synthase [Brucella abortus];AIJ52098.1 dihydrodi	5	8	8	8	43.3	31.612	32898	48657	97204	59586.3	117770	189840	110430	139347	0.427612	0.0666332
AIJ52101.1	AIJ52101.1;AIJ79719.1;AIJ76388.1;AIJ57418.1;AIJ54031.1	AIJ52101.1 periplasmic binding s and sugar binding domain of LacI family protein [Brucella abortus];AIJ79719.1 periplasmic binding s and sugar binding domain of LacI family protein [Brucella abortus];AIJ76388.1 periplasmic binding s and sugar binding domai	5	10	10	10	40.4	35.276	769810	1322800	1404200	1.1656e+06	1001800	1877500	1222600	1367300	0.852485	0.574017
AIJ80219.1	AIJ80219.1;AIJ77311.1;AIJ57315.1;AIJ54247.1;AIJ52104.1	AIJ80219.1 tetratricopeptide repeat family protein [Brucella abortus];AIJ77311.1 tetratricopeptide repeat family protein [Brucella abortus];AIJ57315.1 tetratricopeptide repeat family protein [Brucella abortus];AIJ54247.1 tetratricopeptide repeat family pro	5	5	5	5	9.3	69.374	35223	23259	13293	23925	44643	93417	45455	61171.7	0.391112	0.0980057
AIJ79846.1	AIJ79846.1;AIJ78198.1;AIJ58215.1;AIJ54120.1;AIJ52105.1	AIJ79846.1 hypothetical protein DK49_1028 [Brucella abortus];AIJ78198.1 hypothetical protein DO75_760 [Brucella abortus];AIJ58215.1 hypothetical protein DO78_1176 [Brucella abortus];AIJ54120.1 hypothetical protein DK51_204 [Brucella abortus];AIJ52105.1 hyp	5	5	5	5	52.2	12.262	428250	894560	588080	636963	487640	807700	560700	618680	1.02955	0.918393
AIJ81394.1	AIJ81394.1;AIJ58225.1;AIJ52114.1;AIJ78081.1;AIJ54908.1	AIJ81394.1 DNA protection during starvation protein [Brucella abortus];AIJ58225.1 DNA protection during starvation protein [Brucella abortus];AIJ52114.1 DNA protection during starvation protein [Brucella abortus];AIJ78081.1 DNA protection during starvation	5	9	9	9	67.9	18.254	527000	524210	687660	579623	687870	2001700	1508600	1399390	0.414197	0.101522
AIJ80100.1	AIJ80100.1;AIJ77066.1;AIJ58082.1;AIJ54398.1;AIJ52116.1	AIJ80100.1 ribosomal protein L9 [Brucella abortus];AIJ77066.1 ribosomal protein L9 [Brucella abortus];AIJ58082.1 ribosomal protein L9 [Brucella abortus];AIJ54398.1 ribosomal protein L9 [Brucella abortus];AIJ52116.1 ribosomal protein L9 [Brucella abortus]	5	4	4	4	22.8	20.97	11077	39657	7077.4	19270.5	14935	86686	31532	44384.3	0.434173	0.354267
AIJ81132.1	AIJ81132.1;AIJ77522.1;AIJ58357.1;AIJ54745.1;AIJ52117.1	AIJ81132.1 ribosomal protein S7 [Brucella abortus];AIJ77522.1 ribosomal protein S7 [Brucella abortus];AIJ58357.1 ribosomal protein S7 [Brucella abortus];AIJ54745.1 ribosomal protein S7 [Brucella abortus];AIJ52117.1 ribosomal protein S7 [Brucella abortus]	5	2	2	2	17.9	17.625	28833	35955	19162	27983.3	21719	106330	36701	54916.7	0.50956	0.367234
AIJ80736.1	AIJ80736.1;AIJ76677.1;AIJ57341.1;AIJ55199.1;AIJ52139.1	AIJ80736.1 hypothetical protein DK49_1484 [Brucella abortus];AIJ76677.1 hypothetical protein DO75_308 [Brucella abortus];AIJ57341.1 hypothetical protein DO78_1631 [Brucella abortus];AIJ55199.1 hypothetical protein DK51_1832 [Brucella abortus];AIJ52139.1 hy	5	5	5	5	43.4	14.432	23446	188230	129350	113675	87759	459130	457270	334720	0.339614	0.170739
AIJ81150.1	AIJ81150.1;AIJ77413.1;AIJ57908.1;AIJ54620.1;AIJ52141.1	AIJ81150.1 hypothetical protein DK49_600 [Brucella abortus];AIJ77413.1 hypothetical protein DO75_1189 [Brucella abortus];AIJ57908.1 hypothetical protein DO78_747 [Brucella abortus];AIJ54620.1 hypothetical protein DK51_632 [Brucella abortus];AIJ52141.1 hypo	5	6	6	6	50.4	14.831	107330	315720	122070	181707	152690	271910	202720	209107	0.868966	0.735086
AIK03089.1	AIK03089.1;AIJ79476.1;AIJ77799.1;AIJ58054.1;AIJ55513.1;AIJ52144.1	AIK03089.1 periplasmic binding domain protein [Brucella abortus];AIJ79476.1 periplasmic binding domain protein [Brucella abortus];AIJ77799.1 periplasmic binding domain protein [Brucella abortus];AIJ58054.1 periplasmic binding domain protein [Brucella abort	6	22	22	22	70.1	33.277	816570	1273500	4610200	2.23342e+06	4434900	4670100	3841400	4.31547e+06	0.517539	0.163316
AIJ81367.1	AIJ81367.1;AIJ77519.1;AIJ58030.1;AIJ54836.1;AIJ52152.1	AIJ81367.1 organic solvent tolerance family protein [Brucella abortus];AIJ77519.1 organic solvent tolerance family protein [Brucella abortus];AIJ58030.1 organic solvent tolerance family protein [Brucella abortus];AIJ54836.1 organic solvent tolerance family	5	11	11	11	16.3	88.531	281340	321990	203290	268873	185110	182940	197350	188467	1.42664	0.0838792
AIJ80069.1	AIJ80069.1;AIJ78215.1;AIJ58244.1;AIJ55242.1;AIJ52167.1	AIJ80069.1 dihydrolipoyl dehydrogenase [Brucella abortus];AIJ78215.1 dihydrolipoyl dehydrogenase [Brucella abortus];AIJ58244.1 dihydrolipoyl dehydrogenase [Brucella abortus];AIJ55242.1 dihydrolipoyl dehydrogenase [Brucella abortus];AIJ52167.1 dihydrolipoyl	5	11	11	10	23.2	51.726	94849		194740	144794	189010	372530	273560	278367	0.520157	0.185045
AIJ80053.1	AIJ80053.1;AIJ76729.1;AIJ57404.1;AIJ54631.1;AIJ52168.1	AIJ80053.1 metallopeptidase M24 family protein [Brucella abortus];AIJ76729.1 metallopeptidase M24 family protein [Brucella abortus];AIJ57404.1 metallopeptidase M24 family protein [Brucella abortus];AIJ54631.1 metallopeptidase M24 family protein [Brucella a	5	5	5	5	16.2	42.728	30623		43925	37274	42939	68388	36468	49265	0.756602	0.440423
AIJ80214.1	AIJ80214.1;AIJ77274.1;AIJ57289.1;AIJ55160.1;AIJ52171.1	AIJ80214.1 aminotransferase class I and II family protein [Brucella abortus];AIJ77274.1 aminotransferase class I and II family protein [Brucella abortus];AIJ57289.1 aminotransferase class I and II family protein [Brucella abortus];AIJ55160.1 aminotransfera	5	7	7	7	24.1	40.527	3749700	365820	925580	1.68037e+06	359610	711810	648240	573220	2.93145	0.352307
AIJ52173.1	AIJ52173.1;AIJ57536.1;AIJ79722.1;AIJ77726.1;AIJ55479.1	AIJ52173.1 flagellar biosynthesis, FliO family protein [Brucella abortus];AIJ57536.1 flagellar biosynthesis, FliO family protein [Brucella abortus];AIJ79722.1 flagellar biosynthesis, FliO family protein [Brucella abortus];AIJ77726.1 flagellar biosynthesis,	5	16	16	16	44	44.923	1137100	1287500	332090	918897	381810	370090	318820	356907	2.57461	0.131634
AIJ80748.1	AIJ80748.1;AIJ78007.1;AIJ58403.1;AIJ54366.1;AIJ52188.1	AIJ80748.1 ribosomal protein S16 [Brucella abortus];AIJ78007.1 ribosomal protein S16 [Brucella abortus];AIJ58403.1 ribosomal protein S16 [Brucella abortus];AIJ54366.1 ribosomal protein S16 [Brucella abortus];AIJ52188.1 ribosomal protein S16 [Brucella abort	5	4	4	4	41	14.545	174150	44905	6434.5	75163.2		103190	78340	90765	0.828107	0.828694
AIJ52190.1	AIJ52190.1;AIJ79658.1;AIJ78133.1;AIJ58119.1;AIJ54960.1	AIJ52190.1 glutamine synthetase, type I [Brucella abortus];AIJ79658.1 glutamine synthetase, type I [Brucella abortus];AIJ78133.1 glutamine synthetase, type I [Brucella abortus];AIJ58119.1 glutamine synthetase, type I [Brucella abortus];AIJ54960.1 glutamine	5	4	4	4	11.3	52.159	6374.5	1154400	843360	668045	192080	399200	130300	240527	2.77743	0.291709
AIJ81137.1	AIJ81137.1;AIJ57206.1;AIJ52191.1;AIJ77000.1;AIJ55401.1	AIJ81137.1 GTA TIM-barrel-like domain protein [Brucella abortus];AIJ57206.1 GTA TIM-barrel-like domain protein [Brucella abortus];AIJ52191.1 GTA TIM-barrel-like domain protein [Brucella abortus];AIJ77000.1 GTA TIM-barrel-like domain protein [Brucella abort	5	1	1	1	2	95.177	10431	37466	36421	28106	31358	57384	223100	103947	0.270387	0.279594
AIJ80188.1	AIJ80188.1;AIJ77159.1;AIJ57330.1;AIJ55647.1;AIJ52195.1	AIJ80188.1 acetyltransferase domain protein [Brucella abortus];AIJ77159.1 acetyltransferase domain protein [Brucella abortus];AIJ57330.1 acetyltransferase domain protein [Brucella abortus];AIJ55647.1 acetyltransferase domain protein [Brucella abortus];AIJ5	5	2	2	2	7.2	18.989	1647300	316950	481930	815393	342970	125000	225230	231067	3.52882	0.239662
AIJ80447.1	AIJ80447.1;AIJ78089.1;AIJ58692.1;AIJ55168.1;AIJ52197.1	AIJ80447.1 ribosomal protein L24 [Brucella abortus];AIJ78089.1 ribosomal protein L24 [Brucella abortus];AIJ58692.1 ribosomal protein L24 [Brucella abortus];AIJ55168.1 ribosomal protein L24 [Brucella abortus];AIJ52197.1 ribosomal protein L24 [Brucella abort	5	3	3	3	36.9	11.208		46591	7516.5	27053.8	14289	93473	42628	50130	0.539672	0.537717
AIJ81108.1	AIJ81108.1;AIJ57085.1;AIJ52211.1;AAB04100.1;AIJ78162.1;AIJ55153.1;AAA87361.1;AAA73575.1	AIJ81108.1 protease inhibitor Inh family protein [Brucella abortus];AIJ57085.1 protease inhibitor Inh family protein [Brucella abortus];AIJ52211.1 protease inhibitor Inh family protein [Brucella abortus];AAB04100.1 18 kDa immunoreactive antigen [Brucella a	8	4	4	4	44.6	17.604	339440	854510	438820	544257	456070	754180	759640	656630	0.828864	0.580161
AIJ80962.1	AIJ80962.1;AIJ77023.1;AIJ57523.1;AIJ53901.1;AIJ52216.1	AIJ80962.1 quinone oxidoreductase, type IV [Brucella abortus];AIJ77023.1 quinone oxidoreductase, type IV [Brucella abortus];AIJ57523.1 quinone oxidoreductase, type IV [Brucella abortus];AIJ53901.1 quinone oxidoreductase, type IV [Brucella abortus];AIJ52216	5	5	5	5	30.7	21.442	37499	105330	29544	57457.7	32367	153020	90808	92065	0.624099	0.459494
AIJ79668.1	AIJ79668.1;AIJ76825.1;AIJ57111.1;AIJ54992.1;AIJ52217.1	AIJ79668.1 hypothetical protein DK49_1858 [Brucella abortus];AIJ76825.1 hypothetical protein DO75_2016 [Brucella abortus];AIJ57111.1 hypothetical protein DO78_2005 [Brucella abortus];AIJ54992.1 hypothetical protein DK51_1457 [Brucella abortus];AIJ52217.1 h	5	4	4	4	15.7	43.31	20678	50878	20326	30627.3	23019	166570	94428	94672.3	0.323509	0.207675
AIJ81214.1	AIJ81214.1;AIJ77132.1;AIJ58277.1;AIJ54413.1;AIJ52218.1	AIJ81214.1 putative lipoprotein [Brucella abortus];AIJ77132.1 putative lipoprotein [Brucella abortus];AIJ58277.1 putative lipoprotein [Brucella abortus];AIJ54413.1 putative lipoprotein [Brucella abortus];AIJ52218.1 putative lipoprotein [Brucella abortus]	5	1	1	1	11	10.464	2931.4	207510	138420	116287	72440	136070	104420	104310	1.11482	0.858101
AIJ79565.1	AIJ79565.1;AIJ78116.1;AIJ56982.1;AIJ54900.1;AIJ52237.1	AIJ79565.1 bacterial extracellular solute-binding s, 5 Middle family protein [Brucella abortus];AIJ78116.1 bacterial extracellular solute-binding s, 5 Middle family protein [Brucella abortus];AIJ56982.1 bacterial extracellular solute-binding s, 5 Middle fa	5	5	5	5	9.6	70.679	58956	69399	206720	111692	53601	119980	148970	107517	1.03883	0.943498
AIJ80549.1	AIJ80549.1;AIJ76472.1;AIJ58758.1;AIJ54942.1;AIJ52246.1	AIJ80549.1 hypothetical protein DK49_1540 [Brucella abortus];AIJ76472.1 hypothetical protein DO75_251 [Brucella abortus];AIJ58758.1 hypothetical protein DO78_1687 [Brucella abortus];AIJ54942.1 hypothetical protein DK51_1775 [Brucella abortus];AIJ52246.1 hy	5	12	12	12	28.3	47.025	709500	406480	404790	506923	476380	559800	521180	519120	0.976505	0.912393
AIJ80131.1	AIJ80131.1;AIJ76691.1;AIJ58039.1;AIJ53936.1;AIJ52275.1	AIJ80131.1 hypothetical protein DK49_925 [Brucella abortus];AIJ76691.1 hypothetical protein DO75_862 [Brucella abortus];AIJ58039.1 hypothetical protein DO78_1073 [Brucella abortus];AIJ53936.1 hypothetical protein DK51_306 [Brucella abortus];AIJ52275.1 hypo	5	1	1	1	7.8	15.837	22326	31637		26981.5	13662	31256	23197	22705	1.18835	0.605022
AIJ80226.1	AIJ80226.1;AIJ78033.1;AIJ58584.1;AIJ55347.1;AIJ52279.1	AIJ80226.1 invasion associated locus B family protein [Brucella abortus];AIJ78033.1 invasion associated locus B family protein [Brucella abortus];AIJ58584.1 invasion associated locus B family protein [Brucella abortus];AIJ55347.1 invasion associated locus	5	3	3	3	20.7	21.785	58858	87433	18825	55038.7	16849	45092	47399	36446.7	1.51012	0.449242
AIJ79796.1	AIJ79796.1;AIJ76823.1;AIJ56997.1;AIJ55654.1;AIJ52282.1	AIJ79796.1 aconitate hydratase 1 [Brucella abortus];AIJ76823.1 aconitate hydratase 1 [Brucella abortus];AIJ56997.1 aconitate hydratase 1 [Brucella abortus];AIJ55654.1 aconitate hydratase 1 [Brucella abortus];AIJ52282.1 aconitate hydratase 1 [Brucella abort	5	21	21	21	30.5	97.063	360680	133120	636950	376917	579710	329800	848170	585893	0.64332	0.373656
AIJ80727.1	AIJ80727.1;AIJ78248.1;AIJ57697.1;AIJ55091.1;AIJ52299.1	AIJ80727.1 L,D-transpeptidase catalytic domain protein [Brucella abortus];AIJ78248.1 L,D-transpeptidase catalytic domain protein [Brucella abortus];AIJ57697.1 L,D-transpeptidase catalytic domain protein [Brucella abortus];AIJ55091.1 L,D-transpeptidase cata	5	6	6	5	32.4	26.749	529760	353060	170240	351020	137540	163820	187830	163063	2.15266	0.147354
AIJ80176.1	AIJ80176.1;AIJ58770.1;AIJ52301.1;AAG48581.1	AIJ80176.1 lactoylglutathione lyase [Brucella abortus];AIJ58770.1 lactoylglutathione lyase [Brucella abortus];AIJ52301.1 lactoylglutathione lyase [Brucella abortus]	4	5	5	5	32.9	16.775	29453	100140	66713	65435.3	98206	219510	226530	181415	0.360694	0.0667513
AIJ81008.1	AIJ81008.1;AIJ77408.1;AIJ58537.1;AIJ54019.1;AIJ52310.1;AAL15545.1	AIJ81008.1 phosphoglucose isomerase family protein [Brucella abortus];AIJ77408.1 phosphoglucose isomerase family protein [Brucella abortus];AIJ58537.1 phosphoglucose isomerase family protein [Brucella abortus];AIJ54019.1 phosphoglucose isomerase family pro	6	14	14	13	29.5	59.641	183920	54897	431140	223319	291390	555510	450370	432423	0.516436	0.194878
AIJ80023.1	AIJ80023.1;AIJ76490.1;AIJ57786.1;AIJ54922.1;AIJ52316.1	AIJ80023.1 entericidin EcnA/B family protein [Brucella abortus];AIJ76490.1 entericidin EcnA/B family protein [Brucella abortus];AIJ57786.1 entericidin EcnA/B family protein [Brucella abortus];AIJ54922.1 entericidin EcnA/B family protein [Brucella abortus];	5	2	2	2	31.8	4.6705	2280200	7294400	6875500	5.48337e+06	7191900	9157100	7813800	8.05427e+06	0.680803	0.206643
AIJ52323.1	AIJ52323.1	AIJ52323.1 receptor ligand binding region family protein [Brucella abortus]	1	7	1	0	16.2	39.59	15391	47480	36463	33111.3	9807.3	29399	12440	17215.4	1.92335	0.230146
AIJ80329.1	AIJ80329.1;AIJ77336.1;AIJ58111.1;AIJ53911.1;AIJ52326.1	AIJ80329.1 electron transfer flavodomain protein [Brucella abortus];AIJ77336.1 electron transfer flavodomain protein [Brucella abortus];AIJ58111.1 electron transfer flavodomain protein [Brucella abortus];AIJ53911.1 electron transfer flavodomain protein [Br	5	3	3	3	13.6	31.682	36472	49105	20832	35469.7	14552	31764	7807.3	18041.1	1.96605	0.183497
AIJ80295.1	AIJ80295.1;AIJ78328.1;AIJ56894.1;AIJ55055.1;AIJ52340.1	AIJ80295.1 hypothetical protein DK49_784 [Brucella abortus];AIJ78328.1 hypothetical protein DO75_1004 [Brucella abortus];AIJ56894.1 hypothetical protein DO78_933 [Brucella abortus];AIJ55055.1 hypothetical protein DK51_447 [Brucella abortus];AIJ52340.1 hypo	5	5	5	5	34.4	22.586	99921	245260	73754	139645	73898	129680	108680	104086	1.34163	0.558401
AIJ79945.1	AIJ79945.1;AIJ76735.1;AIJ58744.1;AIJ55360.1;AIJ52341.1	AIJ79945.1 acetyl-CoA carboxylase, carboxyl transferase, beta subunit [Brucella abortus];AIJ76735.1 acetyl-CoA carboxylase, carboxyl transferase, beta subunit [Brucella abortus];AIJ58744.1 acetyl-CoA carboxylase, carboxyl transferase, beta subunit [Brucell	5	3	3	3	14	33.269	29534	110670	37554	59252.7	85320	83062	62252	76878	0.770736	0.547197
AIJ79419.1	AIJ79419.1;AIJ77222.1;AIJ57160.1;AIJ54950.1;AIJ52342.1	AIJ79419.1 chromosomal replication initiator protein DnaA [Brucella abortus];AIJ77222.1 chromosomal replication initiator protein DnaA [Brucella abortus];AIJ57160.1 chromosomal replication initiator protein DnaA [Brucella abortus];AIJ54950.1 chromosomal re	5	2	2	2	4	55.121	4125700	1159200	1896800	2393900	2314300	15831	55549	795227	3.01034	0.244055
AIJ80732.1	AIJ80732.1;AIJ76346.1;AIJ57985.1;AIJ55220.1;AIJ52359.1	AIJ80732.1 invasion associated locus B family protein [Brucella abortus];AIJ76346.1 invasion associated locus B family protein [Brucella abortus];AIJ57985.1 invasion associated locus B family protein [Brucella abortus];AIJ55220.1 invasion associated locus	5	5	5	5	34.1	18.038	510370	1507300	664200	893957	507210	904610	736720	716180	1.24823	0.619263
AIJ80182.1	AIJ80182.1;AIJ76795.1;AIJ56975.1;AIJ53825.1;AIJ52362.1	AIJ80182.1 3-oxoacyl-[acyl-carrier-protein] reductase [Brucella abortus];AIJ76795.1 3-oxoacyl-[acyl-carrier-protein] reductase [Brucella abortus];AIJ56975.1 3-oxoacyl-[acyl-carrier-protein] reductase [Brucella abortus];AIJ53825.1 3-oxoacyl-[acyl-carrier-pr	5	3	3	3	14.7	25.959	28248	43405	21623	31092	37584	53667	54502	48584.3	0.639959	0.108041
AIJ80332.1	AIJ80332.1;AIJ77591.1;AIJ57033.1;AIJ54617.1;AIJ52370.1	AIJ80332.1 ATP synthase F1, gamma subunit [Brucella abortus];AIJ77591.1 ATP synthase F1, gamma subunit [Brucella abortus];AIJ57033.1 ATP synthase F1, gamma subunit [Brucella abortus];AIJ54617.1 ATP synthase F1, gamma subunit [Brucella abortus];AIJ52370.1 A	5	2	2	2	7.2	31.801	64622	43966	18089	42225.7	27664	27570	26131	27121.7	1.5569	0.324929
AIJ80449.1	AIJ80449.1;AIJ76485.1;AIJ57353.1;AIJ54278.1;AIJ52373.1	AIJ80449.1 universal stress family protein [Brucella abortus];AIJ76485.1 universal stress family protein [Brucella abortus];AIJ57353.1 universal stress family protein [Brucella abortus];AIJ54278.1 universal stress family protein [Brucella abortus];AIJ52373	5	2	2	2	14.1	15.467	55081	103280	39041	65800.7	50204	104730	60281	71738.3	0.917232	0.827688
AIJ79439.1	AIJ79439.1;AIJ77841.1;AIJ57256.1;AIJ54132.1;AIJ52378.1	AIJ79439.1 3-hydroxyisobutyryl-CoA hydrolase, mitochondrial [Brucella abortus];AIJ77841.1 3-hydroxyisobutyryl-CoA hydrolase, mitochondrial [Brucella abortus];AIJ57256.1 3-hydroxyisobutyryl-CoA hydrolase, mitochondrial [Brucella abortus];AIJ54132.1 3-hydrox	5	1	1	1	2.9	37.801		1764.1	9541.6	5652.85	3818.8	25775		14796.9	0.382029	0.514613
AIJ81219.1	AIJ81219.1;AIJ76373.1;AIJ56891.1;AIJ55643.1;AIJ52382.1	AIJ81219.1 protein TolQ [Brucella abortus];AIJ76373.1 protein TolQ [Brucella abortus];AIJ56891.1 protein TolQ [Brucella abortus];AIJ55643.1 protein TolQ [Brucella abortus];AIJ52382.1 protein TolQ [Brucella abortus]	5	3	3	3	14.8	25.434	53569	48757		51163	29089	28276	42158	33174.3	1.54225	0.0595487
AIJ79444.1	AIJ79444.1;AIJ58641.1;AIJ52393.1;AIJ77885.1;AIJ54880.1;AIJ77714.1;AIJ54355.1	AIJ79444.1 linear amide C-N hydrolase, choloylglycine hydrolase family protein [Brucella abortus];AIJ58641.1 linear amide C-N hydrolase, choloylglycine hydrolase family protein [Brucella abortus];AIJ52393.1 linear amide C-N hydrolase, choloylglycine hydrol	7	12	12	12	34.9	40.263	1402900	1665500	1461300	1509900	1255700	2012800	1565400	1611300	0.937069	0.686785
AIJ80308.1	AIJ80308.1;AIJ76527.1;AIJ57331.1;AIJ54656.1;AIJ52398.1	AIJ80308.1 choline ABC transporter, periplasmic binding family protein [Brucella abortus];AIJ76527.1 choline ABC transporter, periplasmic binding family protein [Brucella abortus];AIJ57331.1 choline ABC transporter, periplasmic binding family protein [Bruc	5	13	13	13	49.4	34.915	917470	652240	4433500	2001070	3436100	6690700	5106900	5077900	0.394074	0.116186
AIJ80996.1	AIJ80996.1;AIJ78127.1;AIJ58316.1;AIJ55084.1;AIJ52441.1	AIJ80996.1 fumarylacetoacetate (FAA) hydrolase family protein [Brucella abortus];AIJ78127.1 fumarylacetoacetate (FAA) hydrolase family protein [Brucella abortus];AIJ58316.1 fumarylacetoacetate (FAA) hydrolase family protein [Brucella abortus];AIJ55084.1 fu	5	7	7	7	37.4	29.883	87586	210480	205170	167745	239660	476550	289740	335317	0.500259	0.112029
AIJ80149.1	AIJ80149.1;AIJ77252.1;AIJ57290.1;AIJ54699.1;AIJ52452.1	AIJ80149.1 grpE family protein [Brucella abortus];AIJ77252.1 grpE family protein [Brucella abortus];AIJ57290.1 grpE family protein [Brucella abortus];AIJ54699.1 grpE family protein [Brucella abortus];AIJ52452.1 grpE family protein [Brucella abortus]	5	2	2	2	12.4	24.882	16116	37138		26627		10990	6604.4	8797.2	3.02676	0.238683
AIJ79717.1	AIJ79717.1;AIJ77884.1;AIJ58739.1;AIJ54881.1;AIJ52465.1	AIJ79717.1 HflC protein [Brucella abortus];AIJ77884.1 HflC protein [Brucella abortus];AIJ58739.1 HflC protein [Brucella abortus];AIJ54881.1 HflC protein [Brucella abortus];AIJ52465.1 HflC protein [Brucella abortus]	5	4	4	4	18.3	34.141	34502	39083	18265	30616.7	50360	55895	44123	50126	0.610794	0.0529959
AIJ80603.1	AIJ80603.1;AIJ57972.1;AIJ52468.1;AIJ77902.1;AIJ77863.1	AIJ80603.1 periplasmic binding s and sugar binding domain of LacI family protein [Brucella abortus];AIJ57972.1 periplasmic binding s and sugar binding domain of LacI family protein [Brucella abortus];AIJ52468.1 periplasmic binding s and sugar binding domai	5	5	5	5	20	34.613	109780	119040	93871	107564	72111	100350	73441	81967.3	1.31227	0.0954012
AIJ80235.1	AIJ80235.1;AIJ56889.1;AIJ52486.1;AIJ76827.1;AIJ54357.1	AIJ80235.1 tonB dependent receptor family protein [Brucella abortus];AIJ56889.1 tonB dependent receptor family protein [Brucella abortus];AIJ52486.1 tonB dependent receptor family protein [Brucella abortus];AIJ76827.1 tonB dependent receptor family protein	5	21	21	21	41.9	66.887	953150	1698200	1508100	1.38648e+06	1426100	1906300	1524800	1.61907e+06	0.856347	0.433171
AIJ79971.1	AIJ79971.1;AIJ77930.1;AIJ58315.1;AIJ54861.1;AIJ52489.1	AIJ79971.1 D-alanyl-D-alanine carboxypeptidase family protein [Brucella abortus];AIJ77930.1 D-alanyl-D-alanine carboxypeptidase family protein [Brucella abortus];AIJ58315.1 D-alanyl-D-alanine carboxypeptidase family protein [Brucella abortus];AIJ54861.1 D-	5	9	9	9	32.3	39.938	158090	178730	58836	131885	49746	72889	57263	59966	2.19934	0.128564
AIJ80028.1	AIJ80028.1;AIJ76950.1;AIJ56995.1;AIJ54598.1;AIJ52498.1	AIJ80028.1 DNA-binding protein HRm [Brucella abortus];AIJ76950.1 DNA-binding protein HRm [Brucella abortus];AIJ56995.1 DNA-binding protein HRm [Brucella abortus];AIJ54598.1 DNA-binding protein HRm [Brucella abortus];AIJ52498.1 DNA-binding protein HRm [Bruc	5	4	4	4	35.2	9.0742	41377	46089	67500	51655.3	61404	437400	302690	267165	0.193346	0.12236
AIJ80326.1	AIJ80326.1;AIJ78045.1;AIJ58322.1;AIJ54245.1;AIJ52508.1	AIJ80326.1 metallopeptidase M24 family protein [Brucella abortus];AIJ78045.1 metallopeptidase M24 family protein [Brucella abortus];AIJ58322.1 metallopeptidase M24 family protein [Brucella abortus];AIJ54245.1 metallopeptidase M24 family protein [Brucella a	5	3	3	3	6.2	65.906	10592	7345.7		8968.85	15828	53856	34697	34793.7	0.257772	0.167054
AIJ80461.1	AIJ80461.1;AIJ77482.1;AIJ57362.1;AIJ55732.1;AIJ52512.1	AIJ80461.1 DNA polymerase III, beta subunit [Brucella abortus];AIJ77482.1 DNA polymerase III, beta subunit [Brucella abortus];AIJ57362.1 DNA polymerase III, beta subunit [Brucella abortus];AIJ55732.1 DNA polymerase III, beta subunit [Brucella abortus];AIJ5	5	3	3	3	8.9	40.253	62856	61868	42767	55830.3	33984	67095	42761	47946.7	1.16443	0.542818
AIJ80617.1	AIJ80617.1;AIJ76568.1;AIJ58077.1;AIJ53913.1;AIJ52518.1	AIJ80617.1 beta-ketoacyl-acyl-carrier-protein synthase II [Brucella abortus];AIJ76568.1 beta-ketoacyl-acyl-carrier-protein synthase II [Brucella abortus];AIJ58077.1 beta-ketoacyl-acyl-carrier-protein synthase II [Brucella abortus];AIJ53913.1 beta-ketoacyl-	5	3	3	3	9.5	44.119	12634		16716	14675	16517	58635	45197	40116.3	0.365811	0.212348
AIJ80364.1	AIJ80364.1;AIJ76374.1;AIJ58117.1;AIJ55617.1;AIJ52530.1	AIJ80364.1 acyl carrier protein [Brucella abortus];AIJ76374.1 acyl carrier protein [Brucella abortus];AIJ58117.1 acyl carrier protein [Brucella abortus];AIJ55617.1 acyl carrier protein [Brucella abortus];AIJ52530.1 acyl carrier protein [Brucella abortus]	5	2	2	2	16.7	8.3011	23504	17218	102480	47734	96704	147070	108290	117355	0.40675	0.0907282
AIJ80744.1	AIJ80744.1;AIJ78178.1;AIJ58662.1;AIJ54032.1;AIJ52531.1	AIJ80744.1 ribosomal protein L18 [Brucella abortus];AIJ78178.1 ribosomal protein L18 [Brucella abortus];AIJ58662.1 ribosomal protein L18 [Brucella abortus];AIJ54032.1 ribosomal protein L18 [Brucella abortus];AIJ52531.1 ribosomal protein L18 [Brucella abort	5	3	3	3	32.5	12.668		24667	9918.5	17292.8	10120	73085	62619	48608	0.355759	0.31077
AIJ80613.1	AIJ80613.1;AIJ76829.1;AIJ57624.1;AIJ55483.1;AIJ52548.1	AIJ80613.1 outer membrane lipocarrier LolA family protein [Brucella abortus];AIJ76829.1 outer membrane lipocarrier LolA family protein [Brucella abortus];AIJ57624.1 outer membrane lipocarrier LolA family protein [Brucella abortus];AIJ55483.1 outer membrane	5	5	5	5	26.9	24.478	74370	147730	78180	100093	44952	79444	47950	57448.7	1.74231	0.179869
AIJ80695.1	AIJ80695.1;AIJ76830.1;AIJ58430.1;AIJ54946.1;AIJ52557.1	AIJ80695.1 peptidase Do family protein [Brucella abortus];AIJ76830.1 peptidase Do family protein [Brucella abortus];AIJ58430.1 peptidase Do family protein [Brucella abortus];AIJ54946.1 peptidase Do family protein [Brucella abortus];AIJ52557.1 peptidase Do	5	6	6	6	13.9	55.204	76292	27179	50657	51376	123540	111460	70883	101961	0.503879	0.076646
AIJ79446.1	AIJ79446.1;AIJ77638.1;AIJ58618.1;AIJ55699.1;AIJ52560.1	AIJ79446.1 cyclophilin type peptidyl-prolyl cis-trans isomerase/CLD family protein [Brucella abortus];AIJ77638.1 cyclophilin type peptidyl-prolyl cis-trans isomerase/CLD family protein [Brucella abortus];AIJ58618.1 cyclophilin type peptidyl-prolyl cis-tran	5	6	6	6	34.7	20.75	149190	253950	1248300	550480	1124400	519050	325690	656380	0.838661	0.815448
AIJ81009.1	AIJ81009.1;AIJ78096.1;AIJ58833.1;AIJ54766.1;AIJ52562.1	AIJ81009.1 beta-hydroxyacyl-(acyl-carrier-protein) dehydratase FabA [Brucella abortus];AIJ78096.1 beta-hydroxyacyl-(acyl-carrier-protein) dehydratase FabA [Brucella abortus];AIJ58833.1 beta-hydroxyacyl-(acyl-carrier-protein) dehydratase FabA [Brucella abor	5	6	6	6	40.1	19.086	54982	121080	202660	126241	146800	245080	214290	202057	0.624779	0.215954
AIJ81197.1	AIJ81197.1;AIJ78256.1;AIJ58834.1;AIJ55580.1;AIJ52582.1	AIJ81197.1 peptidase propeptide and YPEB domain protein [Brucella abortus];AIJ78256.1 peptidase propeptide and YPEB domain protein [Brucella abortus];AIJ58834.1 peptidase propeptide and YPEB domain protein [Brucella abortus];AIJ55580.1 peptidase propeptide	5	2	2	2	12.9	10.213	46539	29610	576430	217526	609040	264460	152720	342073	0.635906	0.610934
AIJ79483.1	AIJ79483.1;AIJ76318.1;AIJ57419.1;AIJ54401.1;AIJ52594.1	AIJ79483.1 succinate-CoA ligase, alpha subunit [Brucella abortus];AIJ76318.1 succinate-CoA ligase, alpha subunit [Brucella abortus];AIJ57419.1 succinate-CoA ligase, alpha subunit [Brucella abortus];AIJ54401.1 succinate-CoA ligase, alpha subunit [Brucella a	5	6	6	6	22.3	31.252	225280	154410	99832	159841	168630	262750	183870	205083	0.779394	0.386387
AIJ81370.1	AIJ81370.1;AIJ77845.1;AIJ57775.1;AIJ54865.1;AIJ52605.1	AIJ81370.1 periplasmic binding s and sugar binding domain of LacI family protein [Brucella abortus];AIJ77845.1 periplasmic binding s and sugar binding domain of LacI family protein [Brucella abortus];AIJ57775.1 periplasmic binding s and sugar binding domai	5	9	9	9	36.2	31.753	189280	630270	268490	362680	319540	723340	499360	514080	0.705493	0.445452
AIJ81247.1	AIJ81247.1;AIJ77721.1;AIJ57759.1;AIJ55517.1;AIJ52606.1	AIJ81247.1 sporulation related domain protein [Brucella abortus];AIJ77721.1 sporulation related domain protein [Brucella abortus];AIJ57759.1 sporulation related domain protein [Brucella abortus];AIJ55517.1 sporulation related domain protein [Brucella abort	5	13	13	13	20.6	106.36	522730	602660	180050	435147	149820	49260	166530	121870	3.57058	0.0806178
AIJ79811.1	AIJ79811.1;AIJ76895.1;AIJ57739.1;AIJ54837.1;AIJ52610.1	AIJ79811.1 malate dehydrogenase, NAD-dependent [Brucella abortus];AIJ76895.1 malate dehydrogenase, NAD-dependent [Brucella abortus];AIJ57739.1 malate dehydrogenase, NAD-dependent [Brucella abortus];AIJ54837.1 malate dehydrogenase, NAD-dependent [Brucella a	5	10	10	10	41.6	33.704	688700	243940	522030	484890	634420	986380	764750	795183	0.609784	0.134037
AIJ80536.1	AIJ80536.1;AIJ77464.1;AIJ58106.1;AIJ55704.1;AIJ52614.1	AIJ80536.1 transglycosylase SLT domain protein [Brucella abortus];AIJ77464.1 transglycosylase SLT domain protein [Brucella abortus];AIJ58106.1 transglycosylase SLT domain protein [Brucella abortus];AIJ55704.1 transglycosylase SLT domain protein [Brucella a	5	8	8	8	43.8	21.92	1251200	3463900	1402200	2039100	1376400	3178300	3628100	2727600	0.74758	0.525579
AIJ79961.1	AIJ79961.1;AIJ77351.1;AIJ57314.1;AIJ54430.1;AIJ52621.1	AIJ79961.1 protein TolR [Brucella abortus];AIJ77351.1 protein TolR [Brucella abortus];AIJ57314.1 protein TolR [Brucella abortus];AIJ54430.1 protein TolR [Brucella abortus];AIJ52621.1 protein TolR [Brucella abortus]	5	3	3	3	28.7	16.268	34545	96709	23250	51501.3	18932	21156	17462	19183.3	2.68469	0.230381
AIJ52622.1	AIJ52622.1;AIJ80272.1;AIJ76603.1;AIJ57526.1;AIJ54584.1	AIJ52622.1 receptor ligand binding region family protein [Brucella abortus];AIJ80272.1 receptor ligand binding region family protein [Brucella abortus];AIJ76603.1 receptor ligand binding region family protein [Brucella abortus];AIJ57526.1 receptor ligand b	5	13	13	6	35.3	39.397	1494800	3260900	4017500	2924400	3469000	4559300	3097500	3708600	0.788546	0.416706
AIJ79920.1	AIJ79920.1;AIJ76908.1;AIJ58482.1;AIJ54831.1;AIJ52624.1	AIJ79920.1 outer membrane assembly lipoYfiO family protein [Brucella abortus];AIJ76908.1 outer membrane assembly lipoYfiO family protein [Brucella abortus];AIJ58482.1 outer membrane assembly lipoYfiO family protein [Brucella abortus];AIJ54831.1 outer membr	5	13	13	13	41.1	32.082	881130	1203800	762340	949090	915900	1072200	754330	914143	1.03823	0.838463
AIJ80168.1	AIJ80168.1;AIJ77790.1;AIJ57895.1;AIJ55053.1;AIJ52633.1	AIJ80168.1 thioesterase superfamily protein [Brucella abortus];AIJ77790.1 thioesterase superfamily protein [Brucella abortus];AIJ57895.1 thioesterase superfamily protein [Brucella abortus];AIJ55053.1 thioesterase superfamily protein [Brucella abortus];AIJ5	5	2	2	2	10.9	14.209	589470	47189	31226	222628	39075	110480	43195	64250	3.46503	0.440044
AIJ79848.1	AIJ79848.1;AIJ77817.1;AIJ58555.1;AIJ54725.1;AIJ52634.1	AIJ79848.1 ribosomal protein L30 [Brucella abortus];AIJ77817.1 ribosomal protein L30 [Brucella abortus];AIJ58555.1 ribosomal protein L30 [Brucella abortus];AIJ54725.1 ribosomal protein L30 [Brucella abortus];AIJ52634.1 ribosomal protein L30 [Brucella abort	5	1	1	1	18.5	7.1724	10315	14478	4486.1	9759.7	6577.7	13432	13311	11106.9	0.878706	0.732693
AIJ79880.1	AIJ79880.1;AIJ77286.1;AIJ57672.1;AIJ55137.1;AIJ52636.1	AIJ79880.1 succinate CoA transferase family protein [Brucella abortus];AIJ77286.1 succinate CoA transferase family protein [Brucella abortus];AIJ57672.1 succinate CoA transferase family protein [Brucella abortus];AIJ55137.1 succinate CoA transferase family	5	2	2	2	4.8	54.058	10644	10130		10387		33878	23145	28511.5	0.364309	0.0777599
AIJ80563.1	AIJ80563.1;AIJ77010.1;AIJ56938.1;AIJ54875.1;AIJ52642.1	AIJ80563.1 S-(hydroxymethyl)glutathione dehydrogenase/class III alcohol dehydrogenase [Brucella abortus];AIJ77010.1 S-(hydroxymethyl)glutathione dehydrogenase/class III alcohol dehydrogenase [Brucella abortus];AIJ56938.1 S-(hydroxymethyl)glutathione dehydr	5	5	5	5	15.9	39.625	44441	20154	17002	27199	38252	92100	26218	52190	0.521153	0.320039
AIJ80580.1	AIJ80580.1;AIJ76801.1;AIJ57294.1;AIJ54568.1;AIJ52672.1	AIJ80580.1 yceG-like family protein [Brucella abortus];AIJ76801.1 yceG-like family protein [Brucella abortus];AIJ57294.1 yceG-like family protein [Brucella abortus];AIJ54568.1 yceG-like family protein [Brucella abortus];AIJ52672.1 yceG-like family protein	5	6	6	6	21.4	44.826	111940	155940	5372.3	91084.1	4352.9	36294	3634.8	14760.6	6.17077	0.172248
AIJ81096.1	AIJ81096.1;AIJ77243.1;AIJ57264.1;AIJ53758.1;AIJ52674.1	AIJ81096.1 ribosomal protein S10 [Brucella abortus];AIJ77243.1 ribosomal protein S10 [Brucella abortus];AIJ57264.1 ribosomal protein S10 [Brucella abortus];AIJ53758.1 ribosomal protein S10 [Brucella abortus];AIJ52674.1 ribosomal protein S10 [Brucella abort	5	3	3	3	31.4	11.627	121410	80460	34700	78856.7	71298	145010	110900	109069	0.722996	0.410102
AIJ80068.1	AIJ80068.1;AIJ77294.1;AIJ58320.1;AIJ55068.1;AIJ52678.1	AIJ80068.1 hypothetical protein DK49_1469 [Brucella abortus];AIJ77294.1 hypothetical protein DO75_323 [Brucella abortus];AIJ58320.1 hypothetical protein DO78_1616 [Brucella abortus];AIJ55068.1 hypothetical protein DK51_1847 [Brucella abortus];AIJ52678.1 hy	5	2	2	2	27.9	9.9332	585580	176590	305920	356030	184440	60849	292740	179343	1.98519	0.269745
AIJ57073.1	AIJ57073.1;AIJ80564.1;AIJ77367.1;AIJ54365.1;AIJ52690.1	AIJ57073.1 surface antigen variable number repeat family protein [Brucella abortus];AIJ80564.1 surface antigen variable number repeat family protein [Brucella abortus];AIJ77367.1 surface antigen variable number repeat family protein [Brucella abortus];AIJ5	5	15	15	15	32.3	68.843	418670	467750	311160	399193	274800	294120	265480	278133	1.43526	0.0616164
AIJ80972.1	AIJ80972.1;AIJ76588.1;AIJ57376.1;AIJ54871.1;AIJ52721.1	AIJ80972.1 ribosomal protein S18 [Brucella abortus];AIJ76588.1 ribosomal protein S18 [Brucella abortus];AIJ57376.1 ribosomal protein S18 [Brucella abortus];AIJ54871.1 ribosomal protein S18 [Brucella abortus];AIJ52721.1 ribosomal protein S18 [Brucella abort	5	2	2	2	23.2	9.5623	7457.3	27148	5628.1	13411.1		26766	27157	26961.5	0.497418	0.225028
AIJ80087.1	AIJ80087.1;AIJ76347.1;AIJ58060.1;AIJ53791.1;AIJ52723.1	AIJ80087.1 putative myristoylated alanine-rich C-kinase substrate [Brucella abortus];AIJ76347.1 putative myristoylated alanine-rich C-kinase substrate [Brucella abortus];AIJ58060.1 putative myristoylated alanine-rich C-kinase substrate [Brucella abortus];A	5	10	10	10	27.1	49.824	853120	981700	263270	699363	302230	258220	215070	258507	2.7054	0.118747
AIJ52725.1	AIJ52725.1;AIJ80741.1;AIJ76821.1;AIJ56877.1;AIJ55273.1	AIJ52725.1 ribosomal S9/S16 family protein [Brucella abortus];AIJ80741.1 ribosomal S9/S16 family protein [Brucella abortus];AIJ76821.1 ribosomal S9/S16 family protein [Brucella abortus];AIJ56877.1 ribosomal S9/S16 family protein [Brucella abortus];AIJ55273	5	3	3	3	22.8	17.173	23187	70711	37157	43685	28257	132770	87622	82883	0.527068	0.305511
AIJ81356.1	AIJ81356.1;AIJ77431.1;AIJ57365.1;AIJ54677.1;AIJ52731.1	AIJ81356.1 PRC-barrel domain protein [Brucella abortus];AIJ77431.1 PRC-barrel domain protein [Brucella abortus];AIJ57365.1 PRC-barrel domain protein [Brucella abortus];AIJ54677.1 PRC-barrel domain protein [Brucella abortus];AIJ52731.1 PRC-barrel domain pro	5	4	4	4	21.4	29.224	54557	99308	43122	65662.3	41898	67499	54046	54481	1.20523	0.581511
AIJ80313.1	AIJ80313.1;AIJ77942.1;AIJ58196.1;AIJ54843.1;AIJ52747.1	AIJ80313.1 penicillin-binding, 1A family protein [Brucella abortus];AIJ77942.1 penicillin-binding, 1A family protein [Brucella abortus];AIJ58196.1 penicillin-binding, 1A family protein [Brucella abortus];AIJ54843.1 penicillin-binding, 1A family protein [Br	5	6	6	6	9.4	89.609	181770	202740	67960	150823	69619	59707	87851	72392.3	2.08342	0.139944
AIJ80179.1	AIJ80179.1;AIJ77124.1;AIJ58222.1;AIJ55177.1;AIJ52748.1	AIJ80179.1 hypothetical protein DK49_1420 [Brucella abortus];AIJ77124.1 hypothetical protein DO75_373 [Brucella abortus];AIJ58222.1 hypothetical protein DO78_1567 [Brucella abortus];AIJ55177.1 hypothetical protein DK51_1897 [Brucella abortus];AIJ52748.1 hy	5	4	4	4	19.9	37.68	70498	147790	29457	82581.7	19888	32824	17798	23503.3	3.51362	0.166757
AIJ52749.1	AIJ52749.1;AIJ76963.1;AIJ55619.1;AIJ80769.1;AIJ58464.1	AIJ52749.1 BA14K-like family protein [Brucella abortus];AIJ76963.1 BA14K-like family protein [Brucella abortus];AIJ55619.1 BA14K-like family protein [Brucella abortus];AIJ80769.1 BA14K-like family protein [Brucella abortus];AIJ58464.1 BA14K-like family pro	5	2	2	2	11.4	18.442		38068	11238	24653	15136	80603	53372	49703.7	0.496	0.41383
AIJ79527.1	AIJ79527.1;AIJ77958.1;AIJ57868.1;AIJ55316.1;AIJ52764.1	AIJ79527.1 ribosomal protein S20 [Brucella abortus];AIJ77958.1 ribosomal protein S20 [Brucella abortus];AIJ57868.1 ribosomal protein S20 [Brucella abortus];AIJ55316.1 ribosomal protein S20 [Brucella abortus];AIJ52764.1 ribosomal protein S20 [Brucella abort	5	3	3	3	30.7	9.6693		26033	23826	24929.5	47161	177590	144390	123047	0.202601	0.147453
AIJ76348.1	AIJ76348.1;AIJ53924.1;AIJ52772.1;AIJ79781.1;AIJ57589.1	AIJ76348.1 aminotransferase class-III family protein [Brucella abortus];AIJ53924.1 aminotransferase class-III family protein [Brucella abortus];AIJ52772.1 aminotransferase class-III family protein [Brucella abortus];AIJ79781.1 aminotransferase class-III fa	5	13	13	13	34	49.593	717030	433410	881520	677320	972950	1496500	1018300	1.16258e+06	0.582599	0.0844937
AIJ80428.1	AIJ80428.1;AIJ77167.1;AIJ57183.1;AIJ53959.1;AIJ52780.1	AIJ80428.1 putative lipoprotein [Brucella abortus];AIJ77167.1 putative lipoprotein [Brucella abortus];AIJ57183.1 putative lipoprotein [Brucella abortus];AIJ53959.1 putative lipoprotein [Brucella abortus];AIJ52780.1 putative lipoprotein [Brucella abortus]	5	7	7	7	38.5	20.774	312900	608810	335820	419177	379400	517220	370900	422507	0.992118	0.976492
AIJ80420.1	AIJ80420.1;AIJ76409.1;AIJ58499.1;AIJ55057.1;AIJ52795.1	AIJ80420.1 ribosomal protein L25, Ctc-form [Brucella abortus];AIJ76409.1 ribosomal protein L25, Ctc-form [Brucella abortus];AIJ58499.1 ribosomal protein L25, Ctc-form [Brucella abortus];AIJ55057.1 ribosomal protein L25, Ctc-form [Brucella abortus];AIJ52795	5	4	4	4	22.7	22.382	15492	75869	17101	36154	13150	89359	46644	49717.7	0.727186	0.671387
AIJ79662.1	AIJ79662.1;AIJ76443.1;AIJ58467.1;AIJ54559.1;AIJ52808.1	AIJ79662.1 nitrogen regulatory protein P-II [Brucella abortus];AIJ76443.1 nitrogen regulatory protein P-II [Brucella abortus];AIJ58467.1 nitrogen regulatory protein P-II [Brucella abortus];AIJ54559.1 nitrogen regulatory protein P-II [Brucella abortus];AIJ5	5	2	2	2	19.6	12.282	99809	17267		58538		14584	17242	15913	3.67863	0.410427
AIJ80325.1	AIJ80325.1;AIJ77912.1;AIJ58108.1;AIJ55432.1;AIJ52810.1	AIJ80325.1 histidinol dehydrogenase [Brucella abortus];AIJ77912.1 histidinol dehydrogenase [Brucella abortus];AIJ58108.1 histidinol dehydrogenase [Brucella abortus];AIJ55432.1 histidinol dehydrogenase [Brucella abortus];AIJ52810.1 histidinol dehydrogenase	5	7	7	7	19.5	46.102	28470	13920	48040	30143.3	32508	108360	50646	63838	0.472185	0.247628
AIJ81217.1	AIJ81217.1;AIJ77851.1;AIJ58647.1;AIJ53988.1;AIJ52813.1	AIJ81217.1 citrate (Si)-synthase [Brucella abortus];AIJ77851.1 citrate (Si)-synthase [Brucella abortus];AIJ58647.1 citrate (Si)-synthase [Brucella abortus];AIJ53988.1 citrate (Si)-synthase [Brucella abortus];AIJ52813.1 citrate (Si)-synthase [Brucella abort	5	8	8	8	20	48.241	49120	12350	15217	25562.3	43972	181350	135550	120291	0.212505	0.0875114
AIJ79458.1	AIJ79458.1;AIJ76791.1;AIJ57173.1;AIJ55702.1;AIJ52818.1	AIJ79458.1 hypothetical protein DK49_464 [Brucella abortus];AIJ76791.1 hypothetical protein DO75_1324 [Brucella abortus];AIJ57173.1 hypothetical protein DO78_609 [Brucella abortus];AIJ55702.1 hypothetical protein DK51_766 [Brucella abortus];AIJ52818.1 hypo	5	10	10	10	39.9	35.19	408110	421850	226240	352067	243820	448620	331930	341457	1.03107	0.908351
AIJ79921.1	AIJ79921.1;AIJ57639.1;AIJ52827.1;AIJ77791.1;AIJ55624.1	AIJ79921.1 D-alanyl-D-alanine carboxypeptidase family protein [Brucella abortus];AIJ57639.1 D-alanyl-D-alanine carboxypeptidase family protein [Brucella abortus];AIJ52827.1 D-alanyl-D-alanine carboxypeptidase family protein [Brucella abortus];AIJ77791.1 D-	5	4	4	4	10.8	50.18	41781	75279	49365	55475		35790	34750	35270	1.57287	0.2206
AIJ79571.1	AIJ79571.1;AIJ57462.1;AIJ52850.1;AIJ76315.1;AIJ55328.1	AIJ79571.1 apolipoA1/A4/E domain protein [Brucella abortus];AIJ57462.1 apolipoA1/A4/E domain protein [Brucella abortus];AIJ52850.1 apolipoA1/A4/E domain protein [Brucella abortus];AIJ76315.1 apolipoA1/A4/E domain protein [Brucella abortus];AIJ55328.1 apoli	5	6	6	6	4.9	169.06	111560		37819	74689.5	21232		19335	20283.5	3.68228	0.278151
AIK03153.1	AIK03153.1;AIJ80370.1;AIJ76658.1;AIJ57994.1;AIJ55440.1;AIJ52860.1	AIK03153.1 ostA-like family protein [Brucella abortus];AIJ80370.1 ostA-like family protein [Brucella abortus];AIJ76658.1 ostA-like family protein [Brucella abortus];AIJ57994.1 ostA-like family protein [Brucella abortus];AIJ55440.1 ostA-like family protein	6	6	6	6	37.5	22.42	61525	353910	82857	166097	54634	73849	35718	54733.7	3.03465	0.305041
AIJ81073.1	AIJ81073.1;AIJ78295.1;AIJ57070.1;AIJ53942.1;AIJ52865.1	AIJ81073.1 rbsD / FucU transport family protein [Brucella abortus];AIJ78295.1 rbsD / FucU transport family protein [Brucella abortus];AIJ57070.1 rbsD / FucU transport family protein [Brucella abortus];AIJ53942.1 rbsD / FucU transport family protein [Brucel	5	2	2	2	12.1	15.223	17395	21609	20802	19935.3	28248	62237	30739	40408	0.493351	0.136596
AIK03071.1	AIK03071.1;AIJ79924.1;AIJ77032.1;AIJ58376.1;AIJ55189.1;AIJ52876.1	AIK03071.1 electron transfer flavodomain protein [Brucella abortus];AIJ79924.1 electron transfer flavodomain protein [Brucella abortus];AIJ77032.1 electron transfer flavodomain protein [Brucella abortus];AIJ58376.1 electron transfer flavodomain protein [Br	6	4	4	4	19.8	26.418	24644	81765	32117	46175.3		99038	70043	84540.5	0.546192	0.230063
AIJ80373.1	AIJ80373.1;AIJ76971.1;AIJ57193.1;AIJ54387.1;AIJ52882.1	AIJ80373.1 polyribonucleotide nucleotidyltransferase [Brucella abortus];AIJ76971.1 polyribonucleotide nucleotidyltransferase [Brucella abortus];AIJ57193.1 polyribonucleotide nucleotidyltransferase [Brucella abortus];AIJ54387.1 polyribonucleotide nucleotidy	5	5	5	5	7.8	77.729	41775		33513	37644	33943	72955	68291	58396.3	0.64463	0.289651
AIJ79757.1	AIJ79757.1;AIJ77661.1;AIJ57510.1;AIJ53865.1;AIJ52906.1	AIJ79757.1 glycine-zipper containing OmpA-like membrane domain protein [Brucella abortus];AIJ77661.1 glycine-zipper containing OmpA-like membrane domain protein [Brucella abortus];AIJ57510.1 glycine-zipper containing OmpA-like membrane domain protein [Bruc	5	2	2	2	45.1	8.3167	683980	4676300	1595800	2.31869e+06	1417000	2333300	3667800	2472700	0.937717	0.916111
AIJ80363.1	AIJ80363.1;AIJ78109.1;AIJ58291.1;AIJ54795.1;AIJ52916.1	AIJ80363.1 4Fe-4S binding domain protein [Brucella abortus];AIJ78109.1 4Fe-4S binding domain protein [Brucella abortus];AIJ58291.1 4Fe-4S binding domain protein [Brucella abortus];AIJ54795.1 4Fe-4S binding domain protein [Brucella abortus];AIJ52916.1 4Fe-4	5	2	2	2	21.4	12.322	83120	46244	54305	61223	12334	152830	119150	94771.3	0.646008	0.486447
AIJ81163.1	AIJ81163.1;AIJ78187.1;AIJ58687.1;AIJ54654.1;AIJ52938.1	AIJ81163.1 crcB-like family protein [Brucella abortus];AIJ78187.1 crcB-like family protein [Brucella abortus];AIJ58687.1 crcB-like family protein [Brucella abortus];AIJ54654.1 crcB-like family protein [Brucella abortus];AIJ52938.1 crcB-like family protein	5	5	5	5	17.4	28.33	103350	152230	59735	105105	53076	56593	70457	60042	1.75052	0.173375
AIJ79908.1	AIJ79908.1;AIJ76652.1;AIJ58061.1;AIJ54107.1;AIJ52941.1	AIJ79908.1 efflux pump periplasmic linker BepD [Brucella abortus];AIJ76652.1 efflux pump periplasmic linker BepD [Brucella abortus];AIJ58061.1 efflux pump periplasmic linker BepD [Brucella abortus];AIJ54107.1 efflux pump periplasmic linker BepD [Brucella a	5	5	5	5	14.4	42.621	46628	143590	29004	73074	60196	59762	50643	56867	1.285	0.673883
AIJ80919.1	AIJ80919.1;AIJ77963.1;AIJ58606.1;AIJ54159.1;AIJ52953.1	AIJ80919.1 ribosomal protein L29 [Brucella abortus];AIJ77963.1 ribosomal protein L29 [Brucella abortus];AIJ58606.1 ribosomal protein L29 [Brucella abortus];AIJ54159.1 ribosomal protein L29 [Brucella abortus];AIJ52953.1 ribosomal protein L29 [Brucella abort	5	2	2	2	21.2	7.5116		52293	26129	39211	24663	110750	115930	83781	0.468018	0.34057
AIJ79456.1	AIJ79456.1;AIJ76615.1;AIJ57417.1;AIJ55257.1;AIJ52958.1	AIJ79456.1 DSBA-like thioredoxin domain protein [Brucella abortus];AIJ76615.1 DSBA-like thioredoxin domain protein [Brucella abortus];AIJ57417.1 DSBA-like thioredoxin domain protein [Brucella abortus];AIJ55257.1 DSBA-like thioredoxin domain protein [Brucel	5	6	6	6	33.6	23.781	355800	425380	1126700	635960	427220	850020	635450	637563	0.997485	0.995624
AIJ80496.1	AIJ80496.1;AIJ57645.1;AIJ52973.1;AIJ77769.1;AIJ54416.1;ABD77595.1;ABU93438.1;ABU93434.1;ABU93437.1;ABU93435.1	AIJ80496.1 opacity porin family protein [Brucella abortus];AIJ57645.1 opacity porin family protein [Brucella abortus];AIJ52973.1 opacity porin family protein [Brucella abortus];AIJ77769.1 ompA-like transmembrane domain protein [Brucella abortus];AIJ54416.1	10	20	20	9	54	23.151	40624000	119420000	57708000	72584000	120130000	127660000	107420000	1.18403e+08	0.613023	0.136587
AIK03146.1	AIK03146.1;AIJ80368.1;AIJ76752.1;AIJ58587.1;AIJ54007.1;AIJ52974.1	AIK03146.1 ftsK/SpoIIIE family protein [Brucella abortus];AIJ80368.1 ftsK/SpoIIIE family protein [Brucella abortus];AIJ76752.1 ftsK/SpoIIIE family protein [Brucella abortus];AIJ58587.1 ftsK/SpoIIIE family protein [Brucella abortus];AIJ54007.1 ftsK/SpoIIIE	6	1	1	1	1.8	55.598	12976	22751	1619000	551576	29019	7551.4	22697	19755.8	27.9197	0.375462
AIJ76368.1	AIJ76368.1;AIJ57575.1;AIJ54321.1;AIJ52987.1;AIJ81088.1	AIJ76368.1 putative lipoprotein [Brucella abortus];AIJ57575.1 putative lipoprotein [Brucella abortus];AIJ54321.1 putative lipoprotein [Brucella abortus];AIJ52987.1 putative lipoprotein [Brucella abortus];AIJ81088.1 putative lipoprotein [Brucella abortus]	5	6	6	6	45.2	15.692	276110	593700	369000	412937	342430	695020	459210	498887	0.827716	0.572848
AIJ80715.1	AIJ80715.1;AIJ76841.1;AIJ58676.1;AIJ55060.1;AIJ52995.1	AIJ80715.1 hypothetical protein DK49_468 [Brucella abortus];AIJ76841.1 hypothetical protein DO75_1320 [Brucella abortus];AIJ58676.1 hypothetical protein DO78_613 [Brucella abortus];AIJ55060.1 hypothetical protein DK51_762 [Brucella abortus];AIJ52995.1 hypo	5	8	8	8	20.1	52.545	186730	75234	182920	148295	124500	259710	158310	180840	0.820032	0.583518
AIJ80992.1	AIJ80992.1;AIJ58004.1;AIJ53011.1;AIJ77998.1;AIJ54825.1	AIJ80992.1 response regulator [Brucella abortus];AIJ58004.1 response regulator [Brucella abortus];AIJ53011.1 response regulator [Brucella abortus];AIJ77998.1 response regulator [Brucella abortus];AIJ54825.1 response regulator [Brucella abortus]	5	4	4	4	17.8	29.039	15052	18239	19686	17659		101100	33112	67106	0.263151	0.146733
AIJ80985.1	AIJ80985.1;AIJ77196.1;AIJ57313.1;AIJ54968.1;AIJ53014.1	AIJ80985.1 acyl carrier protein AcpXL [Brucella abortus];AIJ77196.1 acyl carrier protein AcpXL [Brucella abortus];AIJ57313.1 acyl carrier protein AcpXL [Brucella abortus];AIJ54968.1 acyl carrier protein AcpXL [Brucella abortus];AIJ53014.1 acyl carrier prot	5	3	3	3	39.8	10.361	52392	60963	50803	54719.3	68167	142660	131950	114259	0.478906	0.0641633
AIJ79746.1	AIJ79746.1;AIJ77587.1;AIJ57651.1;AIJ54955.1;AIJ53046.1	AIJ79746.1 putative lipoprotein [Brucella abortus];AIJ77587.1 putative lipoprotein [Brucella abortus];AIJ57651.1 putative lipoprotein [Brucella abortus];AIJ54955.1 putative lipoprotein [Brucella abortus];AIJ53046.1 putative lipoprotein [Brucella abortus]	5	3	3	3	31.1	10.007	126660	301680	198140	208827	230730	334620	279640	281663	0.741405	0.284615
AIJ79914.1	AIJ79914.1;AIJ78155.1;AIJ57108.1;AIJ53966.1;AIJ53052.1;AAF73943.1	AIJ79914.1 phosphoglucomutase [Brucella abortus];AIJ78155.1 phosphoglucomutase [Brucella abortus];AIJ57108.1 phosphoglucomutase [Brucella abortus];AIJ53966.1 phosphoglucomutase [Brucella abortus];AIJ53052.1 phosphoglucomutase [Brucella abortus];AAF73943.1	6	15	15	15	35.7	58.6	261950	123070	574080	319700	563670	1016100	643440	741070	0.431403	0.0943261
AIJ53070.1	AIJ53070.1;AIJ55062.1;pdb|4GQN|A;pdb|4G6I|C;pdb|4G6I|B;pdb|4G6I|A;pdb|4FXU|C;pdb|4FXU|B;pdb|4FXU|A;pdb|4GQN|C;pdb|4E0F|B;pdb|4E0F|A;pdb|4GQN|B;AIK03117.1;AIJ79492.1;AIJ77373.1;AIJ57295.1;pdb|4E0F|C	AIJ53070.1 riboflavin synthase, alpha subunit [Brucella abortus];AIJ55062.1 riboflavin synthase, alpha subunit [Brucella abortus];pdb|4GQN|A Chain A, Riboflavin synthase subunit alpha;pdb|4G6I|C Chain C, Riboflavin synthase subunit alpha;pdb|4G6I|B Chain B	18	3	3	3	16.3	22.223		36748	23097	29922.5	27723	46784	25372	33293	0.898763	0.761091
AIJ79424.1	AIJ79424.1;AIJ76712.1;AIJ58217.1;AIJ54201.1;AIJ53101.1	AIJ79424.1 DNA-directed RNA polymerase, beta subunit [Brucella abortus];AIJ76712.1 DNA-directed RNA polymerase, beta subunit [Brucella abortus];AIJ58217.1 DNA-directed RNA polymerase, beta subunit [Brucella abortus];AIJ54201.1 DNA-directed RNA polyme	5	2	2	2	1.4	155.64	49999	40463	35999	42153.7	43813	16205	44829	34949	1.20615	0.520699
AIJ79727.1	AIJ79727.1;AIJ76386.1;AIJ58170.1;AIJ53957.1;AIJ53103.1	AIJ79727.1 hypothetical protein DK49_1467 [Brucella abortus];AIJ76386.1 hypothetical protein DO75_325 [Brucella abortus];AIJ58170.1 hypothetical protein DO78_1614 [Brucella abortus];AIJ53957.1 hypothetical protein DK51_1849 [Brucella abortus];AIJ53103.1 hy	5	2	2	2	15.7	16.936		117510	46808	82159	28861	26005	24207	26357.7	3.11708	0.124996
AIJ81177.1	AIJ81177.1;AIJ78158.1;AIJ56826.1;AIJ54930.1;AIJ53120.1	AIJ81177.1 putative enoyl-CoA hydratase echA8 [Brucella abortus];AIJ78158.1 putative enoyl-CoA hydratase echA8 [Brucella abortus];AIJ56826.1 putative enoyl-CoA hydratase echA8 [Brucella abortus];AIJ54930.1 putative enoyl-CoA hydratase echA8 [Brucella abort	5	5	5	5	22.2	28.07	159060	117270	110970	129100	220850	39205	131400	130485	0.989386	0.980966
AIJ79758.1	AIJ79758.1;AIJ76696.1;AIJ57764.1;AIJ55670.1;AIJ53125.1	AIJ79758.1 helix-turn-helix domain protein [Brucella abortus];AIJ76696.1 helix-turn-helix domain protein [Brucella abortus];AIJ57764.1 helix-turn-helix domain protein [Brucella abortus];AIJ55670.1 helix-turn-helix domain protein [Brucella abortus];AIJ53125	5	1	1	1	6.1	31.306	225980	334110		280045	219570	182600	233360	211843	1.32194	0.225249
AIJ79532.1	AIJ79532.1;AIJ77807.1;AIJ58543.1;AIJ55186.1;AIJ53127.1	AIJ79532.1 substrate binding domain of ABC-type glycine betaine transport system family protein [Brucella abortus];AIJ77807.1 substrate binding domain of ABC-type glycine betaine transport system family protein [Brucella abortus];AIJ58543.1 substrate bindi	5	8	8	8	27.7	32.03	404950	606610	1757900	923153	936070	1141900	1070500	1049490	0.879621	0.781417
AIK03105.1	AIK03105.1;AIJ81347.1;AIJ76530.1;AIJ58624.1;AIJ54141.1;AIJ53144.1	AIK03105.1 ribosomal protein S4 [Brucella abortus];AIJ81347.1 ribosomal protein S4 [Brucella abortus];AIJ76530.1 ribosomal protein S4 [Brucella abortus];AIJ58624.1 ribosomal protein S4 [Brucella abortus];AIJ54141.1 ribosomal protein S4 [Brucella abortus];A	6	2	2	2	10.2	23.566	26306	25542		25924	28180	31072	32514	30588.7	0.847503	0.068189
AIJ77134.1	AIJ77134.1;AIJ54733.1;AIJ80940.1;AIJ56911.1;AIJ53148.1	AIJ77134.1 glycine zipper family protein [Brucella abortus];AIJ54733.1 glycine zipper family protein [Brucella abortus];AIJ80940.1 glycine-zipper containing OmpA-like membrane domain protein [Brucella abortus];AIJ56911.1 glycine-zipper containing OmpA-like	5	7	7	7	43.1	22.695	1059800	3048000	1602500	1.90343e+06	993350	1864400	1748000	1535250	1.23982	0.603054
AIJ80804.1	AIJ80804.1;AIJ77846.1;AIJ58448.1;AIJ54550.1;AIJ53161.1	AIJ80804.1 ribosome recycling factor [Brucella abortus];AIJ77846.1 ribosome recycling factor [Brucella abortus];AIJ58448.1 ribosome recycling factor [Brucella abortus];AIJ54550.1 ribosome recycling factor [Brucella abortus];AIJ53161.1 ribosome recycling fa	5	3	3	3	16.7	20.664	59494	125570	130620	105228	50407	58169	95682	68086	1.54552	0.238631
AIJ80130.1	AIJ80130.1;AIJ76873.1;AIJ57537.1;AIJ54491.1;AIJ53166.1;pdb|6NTR|D;pdb|6NTR|C;pdb|6NTR|B;pdb|6NTR|A	AIJ80130.1 hypothetical protein DK49_924 [Brucella abortus];AIJ76873.1 hypothetical protein DO75_863 [Brucella abortus];AIJ57537.1 hypothetical protein DO78_1072 [Brucella abortus];AIJ54491.1 hypothetical protein DK51_307 [Brucella abortus];AIJ53166.1 hypo	9	8	8	8	28.2	31.383	80172	117320	239460	145651	117660	186420	115960	140013	1.04026	0.921036
AIJ80836.1	AIJ80836.1;AIJ76861.1;AIJ58105.1;AIJ54394.1;AIJ53177.1	AIJ80836.1 putative formate/nitrite transporter [Brucella abortus];AIJ76861.1 putative formate/nitrite transporter [Brucella abortus];AIJ58105.1 putative formate/nitrite transporter [Brucella abortus];AIJ54394.1 putative formate/nitrite transporter [Brucel	5	6	6	6	39.8	17.923	157830	356590	376990	297137	277390	481460	526140	428330	0.69371	0.274406
AIJ81398.1	AIJ81398.1;AIJ77037.1;AIJ58377.1;AIJ55409.1;AIJ53183.1	AIJ81398.1 ATP synthase F1, delta subunit [Brucella abortus];AIJ77037.1 ATP synthase F1, delta subunit [Brucella abortus];AIJ58377.1 ATP synthase F1, delta subunit [Brucella abortus];AIJ55409.1 ATP synthase F1, delta subunit [Brucella abortus];AIJ53183.1 A	5	2	2	2	13.4	19.647	29657	42670	18873	30400	21468	27365	25287	24706.7	1.23044	0.467151
AIJ80192.1	AIJ80192.1;AIJ77900.1;AIJ58483.1;AIJ53958.1;AIJ53207.1	AIJ80192.1 L,D-transpeptidase catalytic domain protein [Brucella abortus];AIJ77900.1 L,D-transpeptidase catalytic domain protein [Brucella abortus];AIJ58483.1 L,D-transpeptidase catalytic domain protein [Brucella abortus];AIJ53958.1 L,D-transpeptidase cata	5	8	8	8	21	48.208	307880	416470	198840	307730	233290	254630	226150	238023	1.29286	0.333316
AIJ81351.1	AIJ81351.1;AIJ76688.1;AIJ58176.1;AIJ55639.1;AIJ53218.1	AIJ81351.1 lemA family protein [Brucella abortus];AIJ76688.1 lemA family protein [Brucella abortus];AIJ58176.1 lemA family protein [Brucella abortus];AIJ55639.1 lemA family protein [Brucella abortus];AIJ53218.1 lemA family protein [Brucella abortus]	5	9	9	9	47.3	23.259	235690	411330	114670	253897	79254	124640	107510	103801	2.44599	0.160057
AIJ80687.1	AIJ80687.1;AIJ76482.1;AIJ58461.1;AIJ55740.1;AIJ53236.1	AIJ80687.1 hypothetical protein DK49_415 [Brucella abortus];AIJ76482.1 hypothetical protein DO75_1374 [Brucella abortus];AIJ58461.1 hypothetical protein DO78_560 [Brucella abortus];AIJ55740.1 hypothetical protein DK51_816 [Brucella abortus];AIJ53236.1 hypo	5	1	1	1	9.6	11.864	35802	49025	67448	50758.3	113660	63898	30507	69355	0.731863	0.51157
AIJ80094.1	AIJ80094.1;AIJ77111.1;AIJ57492.1;AIJ55016.1;AIJ53241.1	AIJ80094.1 putative lipoprotein [Brucella abortus];AIJ77111.1 putative lipoprotein [Brucella abortus];AIJ57492.1 putative lipoprotein [Brucella abortus];AIJ55016.1 putative lipoprotein [Brucella abortus];AIJ53241.1 putative lipoprotein [Brucella abortus]	5	4	4	4	41.1	18.866	157530	260810	110410	176250	80289	129170	122510	110656	1.59277	0.235131
AIJ53245.1	AIJ53245.1;AIJ81058.1;AIJ78113.1;AIJ57228.1;AIJ53891.1	AIJ53245.1 trigger factor [Brucella abortus];AIJ81058.1 trigger factor [Brucella abortus];AIJ78113.1 trigger factor [Brucella abortus];AIJ57228.1 trigger factor [Brucella abortus];AIJ53891.1 trigger factor [Brucella abortus]	5	5	5	5	13.6	52.937	42333	15441	13731	23835	35387	93885	38649	55973.7	0.425825	0.202706
AIJ80960.1	AIJ80960.1;AIJ77919.1;AIJ57990.1;AIJ53781.1;AIJ53262.1	AIJ80960.1 ribose 5-phosphate isomerase A [Brucella abortus];AIJ77919.1 ribose 5-phosphate isomerase A [Brucella abortus];AIJ57990.1 ribose 5-phosphate isomerase A [Brucella abortus];AIJ53781.1 ribose 5-phosphate isomerase A [Brucella abortus];AIJ53262.1 r	5	3	3	3	15.9	24.336	8263.8	16942		12602.9		29876	17974	23925	0.526767	0.264045
AIJ79822.1	AIJ79822.1;AIJ58361.1;AIJ53265.1;AIJ76638.1;AIJ55365.1	AIJ79822.1 3-hydroxyisobutyrate dehydrogenase [Brucella abortus];AIJ58361.1 3-hydroxyisobutyrate dehydrogenase [Brucella abortus];AIJ53265.1 3-hydroxyisobutyrate dehydrogenase [Brucella abortus]	5	3	3	3	16.2	30.424	7841600	7656700	4791.8	5.1677e+06	9031200	128980	3194100	4.11809e+06	1.25488	0.789198
AIJ80443.1	AIJ80443.1;AIJ76354.1;AIJ57831.1;AIJ55594.1;AIJ53271.1	AIJ80443.1 smpA / OmlA family protein [Brucella abortus];AIJ76354.1 smpA / OmlA family protein [Brucella abortus];AIJ57831.1 smpA / OmlA family protein [Brucella abortus];AIJ55594.1 smpA / OmlA family protein [Brucella abortus];AIJ53271.1 smpA / OmlA famil	5	4	4	4	24	18.084	213360	382560	182680	259533	142700	184090	204640	177143	1.4651	0.27223
AIJ80750.1	AIJ80750.1;AIJ77528.1;AIJ56825.1;AIJ54363.1;AIJ53274.1	AIJ80750.1 Tol-Pal system beta propeller repeat protein TolB [Brucella abortus];AIJ77528.1 Tol-Pal system beta propeller repeat protein TolB [Brucella abortus];AIJ56825.1 Tol-Pal system beta propeller repeat protein TolB [Brucella abortus];AIJ54363.1 Tol-P	5	19	19	19	53.5	48.528	6000400	9740100	5545500	7.09533e+06	5181400	6052600	4654500	5.29617e+06	1.33971	0.265211
AIJ80135.1	AIJ80135.1;AIJ76932.1;AIJ57109.1;AIJ55116.1;AIJ53290.1;AAG59818.1	AIJ80135.1 transketolase [Brucella abortus];AIJ76932.1 transketolase [Brucella abortus];AIJ57109.1 transketolase [Brucella abortus];AIJ55116.1 transketolase [Brucella abortus];AIJ53290.1 transketolase [Brucella abortus];AAG59818.1 transketolase [Brucella a	6	4	4	4	6.8	71.487	32354	18144		25249	7629.7	46896	18666	24397.2	1.03491	0.960882
AIJ79941.1	AIJ79941.1;AIJ78073.1;AIJ57389.1;AIJ55330.1;AIJ53298.1;AAD08693.1	AIJ79941.1 glyceraldehyde-3-phosphate dehydrogenase, type I [Brucella abortus];AIJ78073.1 glyceraldehyde-3-phosphate dehydrogenase, type I [Brucella abortus];AIJ57389.1 glyceraldehyde-3-phosphate dehydrogenase, type I [Brucella abortus];AIJ55330.1 glyceral	6	15	15	15	55.8	36.237	1157300	1099200	1196200	1150900	1430000	2894000	1874800	2.06627e+06	0.556995	0.102727
AIJ80020.1	AIJ80020.1;AIJ77255.1;AIJ57131.1;AIJ54087.1;AIJ53299.1	AIJ80020.1 hypothetical protein DK49_125 [Brucella abortus];AIJ77255.1 hypothetical protein DO75_1670 [Brucella abortus];AIJ57131.1 hypothetical protein DO78_269 [Brucella abortus];AIJ54087.1 hypothetical protein DK51_1113 [Brucella abortus];AIJ53299.1 hyp	5	3	3	3	27.8	16.458	23880	56061	32644	37528.3	38529	68861	61332	56240.7	0.667281	0.230573
AIJ80474.1	AIJ80474.1;AIJ77433.1;AIJ57167.1;AIJ55106.1;AIJ53303.1	AIJ80474.1 50S ribosomal protein L3 [Brucella abortus];AIJ77433.1 50S ribosomal protein L3 [Brucella abortus];AIJ57167.1 50S ribosomal protein L3 [Brucella abortus];AIJ55106.1 50S ribosomal protein L3 [Brucella abortus];AIJ53303.1 50S ribosomal protein L3	5	2	2	2	10.1	25.063	7208.5	13777		10492.8		6079.7	6556.4	6318.05	1.66076	0.332491
AIJ80619.1	AIJ80619.1;AIJ77343.1;AIJ58554.1;AIJ54118.1;AIJ53332.1	AIJ80619.1 hypothetical protein DK49_212 [Brucella abortus];AIJ77343.1 hypothetical protein DO75_1580 [Brucella abortus];AIJ58554.1 hypothetical protein DO78_356 [Brucella abortus];AIJ54118.1 hypothetical protein DK51_1023 [Brucella abortus];AIJ53332.1 hyp	5	3	3	3	6.9	63.276	74996	1062800	3899	380565	30039	49470	182010	87173	4.36563	0.443072
AIJ81085.1	AIJ81085.1;AIJ78241.1;AIJ57616.1;AIJ53833.1;AIJ53351.1	AIJ81085.1 ribosomal protein S5 [Brucella abortus];AIJ78241.1 ribosomal protein S5 [Brucella abortus];AIJ57616.1 ribosomal protein S5 [Brucella abortus];AIJ53833.1 ribosomal protein S5 [Brucella abortus];AIJ53351.1 ribosomal protein S5 [Brucella abortus]	5	2	2	2	11.8	20.464	7788	5602.1		6695.05	3443.7	45982	26011	25145.6	0.266252	0.329423
AIJ80792.1	AIJ80792.1;AIJ77802.1;AIJ57503.1;AIJ55585.1;AIJ53357.1	AIJ80792.1 translation elongation factor Ts [Brucella abortus];AIJ77802.1 translation elongation factor Ts [Brucella abortus];AIJ57503.1 translation elongation factor Ts [Brucella abortus];AIJ55585.1 translation elongation factor Ts [Brucella abortus];AIJ5	5	2	2	2	5.9	31.49	146480	292610	29885	156325	63307	449190	229480	247326	0.632061	0.53763
AIJ80873.1	AIJ80873.1;AIJ77642.1;AIJ58766.1;AIJ55649.1;AIJ53376.1	AIJ80873.1 hypothetical protein DK49_573 [Brucella abortus];AIJ77642.1 hypothetical protein DO75_1216 [Brucella abortus];AIJ58766.1 hypothetical protein DO78_720 [Brucella abortus];AIJ55649.1 hypothetical protein DK51_659 [Brucella abortus];AIJ53376.1 hypo	5	5	5	4	49.6	14.511	34537	71291	38882	48236.7	44615	72797	66778	61396.7	0.785656	0.413007
AIJ79967.1	AIJ79967.1;AIJ76865.1;AIJ58059.1;AIJ55061.1;AIJ53378.1	AIJ79967.1 cobaltochelatase, CobT subunit [Brucella abortus];AIJ76865.1 cobaltochelatase, CobT subunit [Brucella abortus];AIJ58059.1 cobaltochelatase, CobT subunit [Brucella abortus];AIJ55061.1 cobaltochelatase, CobT subunit [Brucella abortus];AIJ53378.1 c	5	3	3	3	10.3	35.116	57781	50210	23043	43678	24674	41387	34885	33648.7	1.29806	0.43654
AIJ80109.1	AIJ80109.1;AIJ78121.1;AIJ56827.1;AIJ55723.1;AIJ53388.1	AIJ80109.1 3-demethylubiquinone-9 3-O-methyltransferase [Brucella abortus];AIJ78121.1 3-demethylubiquinone-9 3-O-methyltransferase [Brucella abortus];AIJ56827.1 3-demethylubiquinone-9 3-O-methyltransferase [Brucella abortus];AIJ55723.1 3-demethylubiquinone	5	9	9	9	50	27.485	548550	282790	251430	360923	255920	490390	386170	377493	0.956105	0.893426
AIJ80039.1	AIJ80039.1;AIJ76659.1;AIJ57531.1;AIJ55473.1;AIJ53396.1	AIJ80039.1 succinate-CoA ligase, beta subunit [Brucella abortus];AIJ76659.1 succinate-CoA ligase, beta subunit [Brucella abortus];AIJ57531.1 succinate-CoA ligase, beta subunit [Brucella abortus];AIJ55473.1 succinate-CoA ligase, beta subunit [Brucella abort	5	9	9	9	26.9	42.526	476940	130400	201300	269547	276010	406660	330530	337733	0.798105	0.576451
AIJ53397.1	AIJ53397.1;AIJ79947.1;AIJ77953.1;AIJ57220.1;AIJ55710.1	AIJ53397.1 bacterial extracellular solute-binding family protein [Brucella abortus];AIJ79947.1 bacterial extracellular solute-binding family protein [Brucella abortus];AIJ77953.1 bacterial extracellular solute-binding family protein [Brucella abortus];AIJ5	5	14	14	14	37.9	40.946	690130	628750	2681900	1.33359e+06	2365600	2195400	1505400	2.02213e+06	0.659498	0.39536
AIJ77634.1	AIJ77634.1;AIJ55573.1;AIJ53407.1;AIJ79461.1;AIJ58783.1	AIJ77634.1 PPIC-type PPIASE domain protein [Brucella abortus];AIJ55573.1 PPIC-type PPIASE domain protein [Brucella abortus];AIJ53407.1 PPIC-type PPIASE domain protein [Brucella abortus];AIJ79461.1 PPIC-type PPIASE domain protein [Brucella abortus];AIJ58783	5	7	7	7	29.3	36.079	110610	40373	131850	94277.7	107430	216440	103460	142443	0.661861	0.355998
AIJ80085.1	AIJ80085.1;AIJ57092.1;AIJ53417.1;AIJ76785.1;AIJ55378.1	AIJ80085.1 hypothetical protein DK49_487 [Brucella abortus];AIJ57092.1 hypothetical protein DO78_632 [Brucella abortus];AIJ53417.1 hypothetical protein DK48_1389 [Brucella abortus];AIJ76785.1 hypothetical protein DO75_1301 [Brucella abortus];AIJ55378.1 hyp	5	8	8	8	55.7	17.65	1795100	3860500	2290600	2.64873e+06	2101400	3384600	2856700	2780900	0.952473	0.864288
AIJ81022.1	AIJ81022.1;AIJ77524.1;AIJ58525.1;AIJ55583.1;AIJ53421.1	AIJ81022.1 invasion associated locus B family protein [Brucella abortus];AIJ77524.1 invasion associated locus B family protein [Brucella abortus];AIJ58525.1 invasion associated locus B family protein [Brucella abortus];AIJ55583.1 invasion associated locus	5	7	7	7	52.1	17.813	874160	1977300	1886900	1.57945e+06	841600	1276700	913970	1.01076e+06	1.56264	0.207253
AIJ80223.1	AIJ80223.1;AIJ57096.1;AIJ53427.1;AIJ77014.1;AIJ55224.1	AIJ80223.1 phosphoserine aminotransferase [Brucella abortus];AIJ57096.1 phosphoserine aminotransferase [Brucella abortus];AIJ53427.1 phosphoserine aminotransferase [Brucella abortus];AIJ77014.1 phosphoserine aminotransferase [Brucella abortus];AIJ55224.1 p	5	10	10	10	30.4	42.38	354460	128600	264070	249043	303720	744680	627880	558760	0.445707	0.103394
AIJ81332.1	AIJ81332.1;AIJ77795.1;AIJ56939.1;AIJ54698.1;AIJ53439.1	AIJ81332.1 lipopolysaccharide-assembly family protein [Brucella abortus];AIJ77795.1 lipopolysaccharide-assembly family protein [Brucella abortus];AIJ56939.1 lipopolysaccharide-assembly family protein [Brucella abortus];AIJ54698.1 lipopolysaccharide-assembl	5	4	4	4	22.3	20.306	48059	110700	48423	69060.7	55579	70253	48099	57977	1.19117	0.638108
AIJ80315.1	AIJ80315.1;AIJ77525.1;AIJ58049.1;AIJ55011.1;AIJ53442.1	AIJ80315.1 disulfide interchange tlpA domain protein [Brucella abortus];AIJ77525.1 disulfide interchange tlpA domain protein [Brucella abortus];AIJ58049.1 disulfide interchange tlpA domain protein [Brucella abortus];AIJ55011.1 disulfide interchange tlpA do	5	1	1	1	5.9	24.862	17330	23896	13658	18294.7	11544	12625	9131.3	11100.1	1.64815	0.0856058
AIJ80630.1	AIJ80630.1;AIJ76955.1;AIJ58706.1;AIJ55544.1;AIJ53449.1	AIJ80630.1 triose-phosphate isomerase [Brucella abortus];AIJ76955.1 triose-phosphate isomerase [Brucella abortus];AIJ58706.1 triose-phosphate isomerase [Brucella abortus];AIJ55544.1 triose-phosphate isomerase [Brucella abortus];AIJ53449.1 triose-phosphate	5	3	3	3	13.4	26.485	3205300	1147200	2533500	2.29533e+06	1165000	292830	1311700	923177	2.48634	0.115436
AIJ81170.1	AIJ81170.1;AIJ77812.1;AIJ56844.1;AIJ53920.1;AIJ53450.1	AIJ81170.1 lysM domain protein [Brucella abortus];AIJ77812.1 lysM domain protein [Brucella abortus];AIJ56844.1 lysM domain protein [Brucella abortus];AIJ53920.1 lysM domain protein [Brucella abortus];AIJ53450.1 lysM domain protein [Brucella abortus]	5	18	18	18	62.5	44.206	2130100	3023000	1053300	2068800	615890	753200	605470	658187	3.14318	0.0690481
AIJ79792.1	AIJ79792.1;AIJ77071.1;AIJ56958.1;AIJ54705.1;AIJ53454.1	AIJ79792.1 zinc-binding dehydrogenase family protein [Brucella abortus];AIJ77071.1 zinc-binding dehydrogenase family protein [Brucella abortus];AIJ56958.1 zinc-binding dehydrogenase family protein [Brucella abortus];AIJ54705.1 zinc-binding dehydrogenase fa	5	5	5	5	18.6	36.246	35862	14182	86908	45650.7	17714	241210	93409	117444	0.3887	0.357348
AIK03127.1	AIK03127.1;AIJ79878.1;AIJ77310.1;AIJ57640.1;AIJ55633.1;AIJ53469.1	AIK03127.1 opacity porin family protein [Brucella abortus];AIJ79878.1 opacity porin family protein [Brucella abortus];AIJ77310.1 opacity porin family protein [Brucella abortus];AIJ57640.1 opacity porin family protein [Brucella abortus];AIJ55633.1 opacity p	6	5	5	5	25.5	29.152	207810	703150	542450	484470	612380	942940	577720	711013	0.68138	0.291592
AIJ79507.1	AIJ79507.1;AIJ77400.1;AIJ57261.1;AIJ54352.1;AIJ53470.1	AIJ79507.1 phosphoribosylaminoimidazole carboxylase, catalytic subunit [Brucella abortus];AIJ77400.1 phosphoribosylaminoimidazole carboxylase, catalytic subunit [Brucella abortus];AIJ57261.1 phosphoribosylaminoimidazole carboxylase, catalytic subunit [Bruc	5	2	2	2	9.3	16.596	23469	45528	33136	34044.3	32010	59591	41383	44328	0.76801	0.375041
AIJ80095.1	AIJ80095.1;AIJ77559.1;AIJ56905.1;AIJ55290.1;AIJ53472.1	AIJ80095.1 hypothetical protein DK49_1390 [Brucella abortus];AIJ77559.1 hypothetical protein DO75_403 [Brucella abortus];AIJ56905.1 hypothetical protein DO78_1537 [Brucella abortus];AIJ55290.1 hypothetical protein DK51_1927 [Brucella abortus];AIJ53472.1 hy	5	3	3	3	24.8	12.741	244730	235110	133190	204343	175350	159010	169100	167820	1.21763	0.367717
AIK03066.1	AIK03066.1;AIJ80166.1;AIJ76777.1;AIJ57669.1;AIJ54192.1;AIJ53484.1	AIK03066.1 hypothetical protein DK54_1186 [Brucella abortus];AIJ80166.1 hypothetical protein DK49_1215 [Brucella abortus];AIJ76777.1 hypothetical protein DO75_576 [Brucella abortus];AIJ57669.1 hypothetical protein DO78_1362 [Brucella abortus];AIJ54192.1 hy	6	2	2	2	11.4	12.208	157160	425800	186580	256513	339080	670200	513170	507483	0.505462	0.121435
AIJ80596.1	AIJ80596.1;AIJ76846.1;AIJ58592.1;AIJ55333.1;AIJ53485.1	AIJ80596.1 prokaryotic lipo-attachment site family protein [Brucella abortus];AIJ76846.1 prokaryotic lipo-attachment site family protein [Brucella abortus];AIJ58592.1 prokaryotic lipo-attachment site family protein [Brucella abortus];AIJ55333.1 prokaryotic	5	2	2	2	55	6.3884	17880		29073	23476.5	48793	76286	28502	51193.7	0.458582	0.228195
AIJ76453.1	AIJ76453.1;AIJ55097.1;AIJ53498.1;AIJ79683.1;AIJ57001.1	AIJ76453.1 fructose-6-phosphate aldolase [Brucella abortus];AIJ55097.1 fructose-6-phosphate aldolase [Brucella abortus];AIJ53498.1 fructose-6-phosphate aldolase [Brucella abortus];AIJ79683.1 fructose-6-phosphate aldolase [Brucella abortus];AIJ57001.1 fruct	5	3	3	3	18	23.389	34011	30132	23991	29378	33268	45140	33225	37211	0.789498	0.186727
AIJ80912.1	AIJ80912.1;AIJ56869.1;AIJ53512.1;AIJ77129.1;AIJ55613.1	AIJ80912.1 peptidase M48 family protein [Brucella abortus];AIJ56869.1 peptidase M48 family protein [Brucella abortus];AIJ53512.1 peptidase M48 family protein [Brucella abortus];AIJ77129.1 peptidase M48 family protein [Brucella abortus];AIJ55613.1 peptidase	5	15	15	15	42.2	52.731	204640	456500	190610	283917	171720	287590	204660	221323	1.28281	0.537844
AIJ81200.1	AIJ81200.1;AIJ77007.1;AIJ57529.1;AIJ55075.1;AIJ53513.1	AIJ81200.1 ribosomal L5 family protein [Brucella abortus];AIJ77007.1 ribosomal L5 family protein [Brucella abortus];AIJ57529.1 ribosomal L5 family protein [Brucella abortus];AIJ55075.1 ribosomal L5 family protein [Brucella abortus];AIJ53513.1 ribosomal L5	5	5	5	5	24.9	21.073	11915	8071.1	1859.3	7281.8		57620	16690	37155	0.195984	0.153501
AIJ80515.1	AIJ80515.1;AIJ78014.1;AIJ58728.1;AIJ53943.1;AIJ53514.1	AIJ80515.1 hypothetical protein DK49_1321 [Brucella abortus];AIJ78014.1 hypothetical protein DO75_471 [Brucella abortus];AIJ58728.1 hypothetical protein DO78_1468 [Brucella abortus];AIJ53943.1 hypothetical protein DK51_1994 [Brucella abortus];AIJ53514.1 hy	5	5	5	5	22.2	21.222	768250	1741000	802240	1103830	747550	1074100	814630	878760	1.25612	0.537249
AIJ81269.1	AIJ81269.1;AIJ76924.1;AIJ57987.1;AIJ53956.1;AIJ53516.1	AIJ81269.1 plant ATP synthase F0 family protein [Brucella abortus];AIJ76924.1 plant ATP synthase F0 family protein [Brucella abortus];AIJ57987.1 plant ATP synthase F0 family protein [Brucella abortus];AIJ53956.1 plant ATP synthase F0 family protein [Brucel	5	2	2	2	9.6	21.896	55006	51235	13316	39852.3		30075	16349	23212	1.71688	0.421867
AIJ80783.1	AIJ80783.1;AIJ76571.1;AIJ56986.1;AIJ55496.1;AIJ53519.1	AIJ80783.1 adenylosuccinate lyase [Brucella abortus];AIJ76571.1 adenylosuccinate lyase [Brucella abortus];AIJ56986.1 adenylosuccinate lyase [Brucella abortus];AIJ55496.1 adenylosuccinate lyase [Brucella abortus];AIJ53519.1 adenylosuccinate lyase [Brucella	5	8	8	8	22.2	48.71	1528400	341560	624420	831460	652850	801260	904930	786347	1.05737	0.907673
AIJ53539.1	AIJ53539.1;AIJ55717.1;AIJ58704.1;AIJ76709.1;AIJ80411.1;ABU98521.1;ABU98519.1;ABU98518.1;ABU98517.1;ABU98509.1;ABU98515.1;ABU98512.1;ABU98513.1;ABU98520.1;ABU98511.1;ABU98510.1;ABU98514.1;ABU98516.1	AIJ53539.1 prolyl aminopeptidase [Brucella abortus];AIJ55717.1 prolyl aminopeptidase [Brucella abortus];AIJ58704.1 prolyl aminopeptidase [Brucella abortus];AIJ76709.1 prolyl aminopeptidase [Brucella abortus];AIJ80411.1 prolyl aminopeptidase [Brucella abort	18	5	5	5	17.1	36.546	142060	34430	103540	93343.3	119040	134410	143000	132150	0.706344	0.295283
AIJ80463.1	AIJ80463.1;AIJ76534.1;AIJ58806.1;AIJ54335.1;AIJ53542.1;AAC23605.1	AIJ80463.1 dihydrolipoyllysine-residue succinyltransferase, E2 component of oxoglutarate dehydrogenase complex [Brucella abortus];AIJ76534.1 dihydrolipoyllysine-residue succinyltransferase, E2 component of oxoglutarate dehydrogenase complex [Brucella abort	6	3	3	3	9.8	42.853	69700	25249	42012	45653.7	29243	33091	34863	32399	1.40911	0.367752
AIJ80739.1	AIJ80739.1;AIJ77034.1;AIJ58530.1;AIJ53831.1;AIJ53545.1	AIJ80739.1 multi-copper polyphenol oxidoreductase laccase family protein [Brucella abortus];AIJ77034.1 multi-copper polyphenol oxidoreductase laccase family protein [Brucella abortus];AIJ58530.1 multi-copper polyphenol oxidoreductase laccase family protein	5	1	1	1	4.9	29.07		7419.6	6054.9	6737.25	7023.2	25238	8139.7	13467	0.50028	0.442535
AIJ80886.1	AIJ80886.1;AIJ76504.1;AIJ57469.1;AIJ54888.1;AIJ53559.1	AIJ80886.1 nucleoside diphosphate kinase family protein [Brucella abortus];AIJ76504.1 nucleoside diphosphate kinase family protein [Brucella abortus];AIJ57469.1 nucleoside diphosphate kinase family protein [Brucella abortus];AIJ54888.1 nucleoside diphospha	5	3	3	3	21.4	15.278	67384	69843	33004	56743.7	67583	80655	60949	69729	0.813774	0.381762
AIJ80520.1	AIJ80520.1;AIJ76824.1;AIJ56863.1;AIJ55500.1;AIJ53560.1	AIJ80520.1 cell Wall Hydrolase family protein [Brucella abortus];AIJ76824.1 cell Wall Hydrolase family protein [Brucella abortus];AIJ56863.1 cell Wall Hydrolase family protein [Brucella abortus];AIJ55500.1 cell Wall Hydrolase family protein [Brucella abort	5	7	7	7	26.8	32.772	196540	286940	143780	209087	140220	138630	118840	132563	1.57726	0.145152
AIJ79720.1	AIJ79720.1;AIJ78176.1;AIJ58505.1;AIJ53824.1;AIJ53561.1	AIJ79720.1 extracellular solute-binding protein family 1 [Brucella abortus];AIJ78176.1 extracellular solute-binding protein family 1 [Brucella abortus];AIJ58505.1 extracellular solute-binding protein family 1 [Brucella abortus];AIJ53824.1 extracellular sol	5	21	21	21	49.9	47.91	1569000	1616500	3429300	2.20493e+06	3247700	4902300	3912400	4020800	0.548382	0.0800265
AIJ81390.1	AIJ81390.1;AIJ76946.1;AIJ57922.1;AIJ53979.1;AIJ53569.1	AIJ81390.1 tol-pal system protein YbgF [Brucella abortus];AIJ76946.1 tol-pal system protein YbgF [Brucella abortus];AIJ57922.1 tol-pal system protein YbgF [Brucella abortus];AIJ53979.1 tol-pal system protein YbgF [Brucella abortus];AIJ53569.1 tol-pal syste	5	13	13	13	35.7	51.396	798050	2027000	841880	1222310	1084400	1602100	1246500	1311000	0.932349	0.846874
AIJ80747.1	AIJ80747.1;AIJ77945.1;AIJ57557.1;AIJ54858.1;AIJ53587.1	AIJ80747.1 rare lipoA family protein [Brucella abortus];AIJ77945.1 rare lipoA family protein [Brucella abortus];AIJ57557.1 rare lipoA family protein [Brucella abortus];AIJ54858.1 rare lipoA family protein [Brucella abortus];AIJ53587.1 rare lipoA family pro	5	2	2	2	5.5	45.324	131370	256460	149490	179107	154130	204820	154260	171070	1.04698	0.859291
AIJ80858.1	AIJ80858.1;AIJ76333.1;AIJ58175.1;AIJ54126.1;AIJ53590.1	AIJ80858.1 ribosomal protein L11 [Brucella abortus];AIJ76333.1 ribosomal protein L11 [Brucella abortus];AIJ58175.1 ribosomal protein L11 [Brucella abortus];AIJ54126.1 ribosomal protein L11 [Brucella abortus];AIJ53590.1 ribosomal protein L11 [Brucella abort	5	3	3	3	24.6	15.017	1838300	3853.6		921077	18742	48879	9497.2	25706.1	35.8311	0.281671
AIJ79886.1	AIJ79886.1;AIJ76336.1;AIJ58809.1;AIJ54219.1;AIJ53594.1	AIJ79886.1 superoxide dismutase Mn [Brucella abortus];AIJ76336.1 superoxide dismutase Mn [Brucella abortus];AIJ58809.1 superoxide dismutase Mn [Brucella abortus];AIJ54219.1 superoxide dismutase Mn [Brucella abortus];AIJ53594.1 superoxide dismutase Mn [Bruc	5	7	7	7	33.2	22.54	1054300	1172300	2677900	1.63483e+06	1911200	3998300	2658200	2855900	0.572441	0.203308
AIJ80745.1	AIJ80745.1;AIJ77155.1;AIJ58265.1;AIJ55572.1;AIJ53607.1	AIJ80745.1 hypothetical protein DK49_848 [Brucella abortus];AIJ77155.1 hypothetical protein DO75_938 [Brucella abortus];AIJ58265.1 hypothetical protein DO78_997 [Brucella abortus];AIJ55572.1 hypothetical protein DK51_382 [Brucella abortus];AIJ53607.1 hypot	5	2	2	2	8.6	43.232		67769	229250	148510	58131	59085	71869	63028.3	2.35623	0.25226
AIJ80977.1	AIJ80977.1;AIJ78003.1;AIJ58251.1;AIJ55182.1;AIJ53609.1	AIJ80977.1 tetratricopeptide repeat family protein [Brucella abortus];AIJ78003.1 tetratricopeptide repeat family protein [Brucella abortus];AIJ58251.1 tetratricopeptide repeat family protein [Brucella abortus];AIJ55182.1 tetratricopeptide repeat family pro	5	1	1	1	2.7	56.57		3164.1	4995.7	4079.9	5453.4	10732	11716	9300.47	0.438677	0.138403
AIJ80930.1	AIJ80930.1;AIJ78123.1;AIJ58436.1;AIJ55004.1;AIJ53612.1	AIJ80930.1 membrane fusogenic activity family protein [Brucella abortus];AIJ78123.1 membrane fusogenic activity family protein [Brucella abortus];AIJ58436.1 membrane fusogenic activity family protein [Brucella abortus];AIJ55004.1 membrane fusogenic activit	5	4	4	4	36.8	11.36	239490	445240	143990	276240	253190	331310	208980	264493	1.04441	0.908333
AIJ81142.1	AIJ81142.1;AIJ57016.1;AIJ53615.1;AIJ78157.1;AIJ55230.1	AIJ81142.1 transcription termination/antitermination factor NusG [Brucella abortus];AIJ57016.1 transcription termination/antitermination factor NusG [Brucella abortus];AIJ53615.1 transcription termination/antitermination factor NusG [Brucella abortus];AIJ7	5	4	4	4	24	19.668		54011	182180	118096	46206	58626	77427	60753	1.94386	0.327908
AIJ80234.1	AIJ80234.1;AIJ77135.1;AIJ58695.1;AIJ54640.1;AIJ53619.1	AIJ80234.1 dUTP diphosphatase family protein [Brucella abortus];AIJ77135.1 dUTP diphosphatase family protein [Brucella abortus];AIJ58695.1 dUTP diphosphatase family protein [Brucella abortus];AIJ54640.1 dUTP diphosphatase family protein [Brucella abortus];	5	5	5	5	41.4	16.66	47707	68520	55364	57197	69910	99168	79177	82751.7	0.691188	0.0727288
AIJ80598.1	AIJ80598.1;AIJ78218.1;AIJ57333.1;AIJ54924.1;AIJ53626.1;AAD02047.1	AIJ80598.1 hypothetical protein DK49_1273 [Brucella abortus];AIJ78218.1 hypothetical protein DO75_519 [Brucella abortus];AIJ57333.1 hypothetical protein DO78_1420 [Brucella abortus];AIJ54924.1 hypothetical protein DK51_2042 [Brucella abortus];AIJ53626.1 hy	6	2	2	2	6	48.579	29825	101570	74391	68595.3	40734	27591	41657	36660.7	1.87109	0.209915
AIJ80710.1	AIJ80710.1;AIJ77641.1;AIJ57813.1;AIJ54573.1;AIJ53643.1	AIJ80710.1 aminotransferase class I and II family protein [Brucella abortus];AIJ77641.1 aminotransferase class I and II family protein [Brucella abortus];AIJ57813.1 aminotransferase class I and II family protein [Brucella abortus];AIJ54573.1 aminotransfera	5	1	1	1	3	47.164		2572	5728.9	4150.45	5404.9	21958	6779.7	11380.9	0.364687	0.374478
AIJ80829.1	AIJ80829.1;AIJ77204.1;AIJ58155.1;AIJ54935.1;AIJ53646.1	AIJ80829.1 GDP-mannose 4,6-dehydratase [Brucella abortus];AIJ77204.1 GDP-mannose 4,6-dehydratase [Brucella abortus];AIJ58155.1 GDP-mannose 4,6-dehydratase [Brucella abortus];AIJ54935.1 GDP-mannose 4,6-dehydratase [Brucella abortus];AIJ53646.1 GDP-mannose 4	5	1	1	1	2.8	41.062	18789		4075.7	11432.4	4465.9	12174	10300	8979.97	1.27309	0.720934
AIK03134.1	AIK03134.1;AIJ79692.1;AIJ76797.1;AIJ58255.1;AIJ53838.1;AIJ53651.1	AIK03134.1 50S ribosomal protein L10 [Brucella abortus];AIJ79692.1 50S ribosomal protein L10 [Brucella abortus];AIJ76797.1 50S ribosomal protein L10 [Brucella abortus];AIJ58255.1 50S ribosomal protein L10 [Brucella abortus];AIJ53838.1 50S ribosomal protein	6	2	2	2	14.5	17.944	15838	57766	11201	28268.3	16896	55833	37561	36763.3	0.768927	0.671512
AIJ80776.1	AIJ80776.1;AIJ77113.1;AIJ58238.1;AIJ54576.1;AIJ53664.1	AIJ80776.1 ribosomal protein L6 [Brucella abortus];AIJ77113.1 ribosomal protein L6 [Brucella abortus];AIJ58238.1 ribosomal protein L6 [Brucella abortus];AIJ54576.1 ribosomal protein L6 [Brucella abortus];AIJ53664.1 ribosomal protein L6 [Brucella abortus]	5	3	3	3	23.2	19.138	19612	49128	8609.8	25783.3		55495	21644	38569.5	0.668488	0.569465
AIJ79950.1	AIJ79950.1;AIJ77221.1;AIJ57213.1;AIJ54832.1;AIJ53683.1	AIJ79950.1 ribosomal protein S15 [Brucella abortus];AIJ77221.1 ribosomal protein S15 [Brucella abortus];AIJ57213.1 ribosomal protein S15 [Brucella abortus];AIJ54832.1 ribosomal protein S15 [Brucella abortus];AIJ53683.1 ribosomal protein S15 [Brucella abort	5	3	3	3	37.1	10.21	23227	51628	22940	32598.3	30143	121640	112320	88034.3	0.370291	0.144154
AIJ80542.1	AIJ80542.1;AIJ76494.1;AIJ57066.1;AIJ54607.1;AIJ53686.1	AIJ80542.1 hypothetical protein DK49_1620 [Brucella abortus];AIJ76494.1 hypothetical protein DO75_172 [Brucella abortus];AIJ57066.1 hypothetical protein DO78_1767 [Brucella abortus];AIJ54607.1 hypothetical protein DK51_1696 [Brucella abortus];AIJ53686.1 hy	5	3	3	3	24.4	19.905	15160	68031	70087	51092.7	15055	150180	134020	99751.7	0.512199	0.352039
AIJ80467.1	AIJ80467.1;AIJ77508.1;AIJ58350.1;AIJ55659.1;AIJ53696.1	AIJ80467.1 coproporphyrinogen III oxidase family protein [Brucella abortus];AIJ77508.1 coproporphyrinogen III oxidase family protein [Brucella abortus];AIJ58350.1 coproporphyrinogen III oxidase family protein [Brucella abortus];AIJ55659.1 coproporphyrinoge	5	6	6	6	24.8	35.11	140850	2265.4	73731	72282.1	68841	63935	13415	48730.3	1.48331	0.618975
AIJ81289.1	AIJ81289.1;AIJ76516.1;AIJ58740.1;AIJ53790.1;AIJ53702.1	AIJ81289.1 monothiol glutaredoxin, Grx4 family [Brucella abortus];AIJ76516.1 monothiol glutaredoxin, Grx4 family [Brucella abortus];AIJ58740.1 monothiol glutaredoxin, Grx4 family [Brucella abortus];AIJ53790.1 monothiol glutaredoxin, Grx4 family [Brucella a	5	3	3	3	29.1	12.137	47417	89274	27157	54616	37763	97283	82167	72404.3	0.754319	0.524852
AIJ79763.1	AIJ79763.1;AIJ76717.1;AIJ57098.1;AIJ54709.1;AIJ53712.1	AIJ79763.1 membrane-bound lysozyme-inhibitor of c-type lysozyme family protein [Brucella abortus];AIJ76717.1 membrane-bound lysozyme-inhibitor of c-type lysozyme family protein [Brucella abortus];AIJ57098.1 membrane-bound lysozyme-inhibitor of c-type lysoz	5	4	4	4	55.4	12.878	70735	298960	287590	219095	393240	953110	1374600	906983	0.241565	0.0792408
AIJ77598.1	AIJ77598.1;AIJ54320.1	AIJ77598.1 aldehyde dehydrogenase family protein [Brucella abortus];AIJ54320.1 aldehyde dehydrogenase family protein [Brucella abortus]	2	1	1	1	2.2	55.286		80377	69594	74985.5	78461	52060	54851	61790.7	1.21354	0.335619
AIJ76773.1	AIJ76773.1;AIJ55321.1;AIJ79768.1;AIJ56853.1;AIJ51932.1	AIJ76773.1 transglycosylase SLT domain protein [Brucella abortus];AIJ55321.1 transglycosylase SLT domain protein [Brucella abortus];AIJ79768.1 transglycosylase SLT domain protein [Brucella abortus];AIJ56853.1 transglycosylase SLT domain protein [Brucella a	5	7	7	7	11.5	74.575	135060	74956	33381	81132.3	14995	50573	69526	45031.3	1.80169	0.342668
AIJ78760.1	AIJ78760.1;AIJ76041.1;AIJ59413.1;AIJ56252.1;AIJ51426.1	AIJ78760.1 periplasmic binding s and sugar binding domain of LacI family protein [Brucella abortus];AIJ76041.1 periplasmic binding s and sugar binding domain of LacI family protein [Brucella abortus];AIJ59413.1 periplasmic binding s and sugar binding domai	5	17	17	17	66	33.234	3221000	7187000	9873700	6.76057e+06	12820000	16662000	11040000	1.35073e+07	0.500511	0.0570282
AIJ78608.1	AIJ78608.1;AIJ76310.1;AIJ58995.1;AIJ56430.1;AIJ51308.1	AIJ78608.1 basic membrane family protein [Brucella abortus];AIJ76310.1 basic membrane family protein [Brucella abortus];AIJ58995.1 basic membrane family protein [Brucella abortus];AIJ56430.1 basic membrane family protein [Brucella abortus];AIJ51308.1 basic	5	7	7	7	26.9	39.136	114280	142180	332140	196200	286200	334110	265370	295227	0.664574	0.237783
4L05	pdb|4L05|A;AIJ79161.1;AIJ75953.1;AIJ59339.1;AIJ56147.1;AIJ50786.1;AGZ13506.1;ADL60381.1	pdb|4L05|A Chain A, Superoxide dismutase [Cu-Zn];AIJ79161.1 superoxide dismutase Cu-Zn [Brucella abortus];AIJ75953.1 superoxide dismutase Cu-Zn [Brucella abortus];AIJ59339.1 superoxide dismutase Cu-Zn [Brucella abortus];AIJ56147.1 superoxide dismutase Cu-Z	8	13	13	13	92.2	16.072	15352000	35545000	65091000	3.86627e+07	58283000	83811000	97756000	79950000	0.483586	0.0894093
