# Supplementary material for: Identification of Brucella RS15060 as a novel type IV secretion system effector associated with bacterial virulence
Source: Vet Res. 2024 Dec 18;55:168. doi: 10.1186/s13567-024-01417-4 (PMC11654162; doi:10.1186/s13567-024-01417-4)
Supplement: Supplementary file 4 — Additional file 4: Presence or absence of supernatant proteins from Brucella S2308 and its SV123 mutant, as determined by proteomics analysis. [file 13567_2024_1417_MOESM4_ESM.xlsx]

## Sheet: Additional file 4
Additional file 4 Presence or absence supernatant proteins of Brucella S2308 vs its T4SS mutant SV123 by proteomics analysis
Protein	ProteinGroup	FastaHeaders	Proteins	Peptides	RazorUniquePeptides	UniquePeptides	Coverage	MolWeight	LFQ intensity S2308_1	LFQ intensity S2308_2	LFQ intensity S2308_3	LFQ intensity SV123_1	LFQ intensity SV123_2	LFQ intensity SV123_3
AAF73898.1	AAF73898.1;AIJ78511.1;AIJ76159.1;AIJ59529.1;AIJ56004.1;AIJ50639.1	AAF73898.1 VirB5 [Brucella abortus];AIJ78511.1 P-type DNA transfer protein VirB5 [Brucella abortus];AIJ76159.1 P-type DNA transfer protein VirB5 [Brucella abortus];AIJ59529.1 P-type DNA transfer protein VirB5 [Brucella abortus];AIJ56004.1 P-type DNA transf	6	4	4	4	19.7	26.829		1847.9	176410
AIJ78707.1	AIJ78707.1;AIJ76307.1;AIJ59892.1;AIJ56092.1;AIJ50662.1	AIJ78707.1 3-beta hydroxysteroid dehydrogenase/isomerase family protein [Brucella abortus];AIJ76307.1 3-beta hydroxysteroid dehydrogenase/isomerase family protein [Brucella abortus];AIJ59892.1 3-beta hydroxysteroid dehydrogenase/isomerase family protein [B	5	2	2	2	7.3	35.813	5965.8	27079
AIJ78495.1	AIJ78495.1;AIJ75834.1;AIJ58941.1;AIJ56380.1;AIJ51568.1	AIJ78495.1 protein QmcA [Brucella abortus];AIJ75834.1 protein QmcA [Brucella abortus];AIJ58941.1 protein QmcA [Brucella abortus];AIJ56380.1 protein QmcA [Brucella abortus];AIJ51568.1 protein QmcA [Brucella abortus]	5	3	3	3	13.7	35.681	61709	52681	16829
AIJ79909.1	AIJ79909.1;AIJ77763.1;AIJ58529.1;AIJ54090.1;AIJ53517.1	AIJ79909.1 ATP synthase F0, A subunit [Brucella abortus];AIJ77763.1 ATP synthase F0, A subunit [Brucella abortus];AIJ58529.1 ATP synthase F0, A subunit [Brucella abortus];AIJ54090.1 ATP synthase F0, A subunit [Brucella abortus];AIJ53517.1 ATP synthase F0,	5	1	1	1	4.8	26.979	10358	4081.5
AIJ78362.1	AIJ78362.1;AIJ75956.1;AIJ59560.1;AIJ56549.1;AIJ51000.1;prf||2123356C;AAC43672.1	AIJ78362.1 glucokinase [Brucella abortus];AIJ75956.1 glucokinase [Brucella abortus];AIJ59560.1 glucokinase [Brucella abortus];AIJ56549.1 glucokinase [Brucella abortus];AIJ51000.1 glucokinase [Brucella abortus];prf||2123356C glucokinase;AAC43672.1 glucokina	7	1	1	1	4.1	37.025					7203.2	5592.2
AIJ80469.1	AIJ80469.1;AIJ78206.1;AIJ58450.1;AIJ54435.1;AIJ52163.1;AAK11548.1	AIJ80469.1 translation initiation factor IF-1 [Brucella abortus];AIJ78206.1 translation initiation factor IF-1 [Brucella abortus];AIJ58450.1 translation initiation factor IF-1 [Brucella abortus];AIJ54435.1 translation initiation factor IF-1 [Brucella abort	6	1	1	1	16.7	8.3718				4822.5	10753	4529.3
AIJ79288.1	AIJ79288.1;AIJ75934.1;AIJ59872.1;AIJ56664.1;AIJ51057.1;AAL59360.1	AIJ79288.1 aldehyde dehydrogenase family protein [Brucella abortus];AIJ75934.1 aldehyde dehydrogenase family protein [Brucella abortus];AIJ59872.1 aldehyde dehydrogenase family protein [Brucella abortus];AIJ56664.1 aldehyde dehydrogenase family protein [Br	6	4	4	4	9.8	51.564				6944.7	33051	11190
AIJ78944.1	AIJ78944.1;AIJ75381.1;AIJ58962.1;AIJ56100.1;AIJ50758.1	AIJ78944.1 succinyl-diaminopimelate desuccinylase [Brucella abortus];AIJ75381.1 succinyl-diaminopimelate desuccinylase [Brucella abortus];AIJ58962.1 succinyl-diaminopimelate desuccinylase [Brucella abortus];AIJ56100.1 succinyl-diaminopimelate desuccinylase	5	2	2	2	4.1	42.837					25584	18512
AIJ78531.1	AIJ78531.1;AIJ76257.1;AIJ59863.1;AIJ56416.1;AIJ50799.1	AIJ78531.1 glucose-6-phosphate dehydrogenase [Brucella abortus];AIJ76257.1 glucose-6-phosphate dehydrogenase [Brucella abortus];AIJ59863.1 glucose-6-phosphate dehydrogenase [Brucella abortus];AIJ56416.1 glucose-6-phosphate dehydrogenase [Brucella abortus];	5	2	2	2	5.1	55.064				12526	16651	17147
AIJ78998.1	AIJ78998.1;AIJ75535.1;AIJ58928.1;AIJ56395.1;AIJ51281.1	AIJ78998.1 nitroreductase family protein [Brucella abortus];AIJ75535.1 nitroreductase family protein [Brucella abortus];AIJ58928.1 nitroreductase family protein [Brucella abortus];AIJ56395.1 nitroreductase family protein [Brucella abortus];AIJ51281.1 nitro	5	2	2	2	13.1	22.256					36491	14282
AIJ78470.1	AIJ78470.1;AIJ76214.1;AIJ59770.1;AIJ56534.1;AIJ51402.1	AIJ78470.1 D-xylulose 5-phosphate/D-fructose 6-phosphate phosphoketolase family protein [Brucella abortus];AIJ76214.1 D-xylulose 5-phosphate/D-fructose 6-phosphate phosphoketolase family protein [Brucella abortus];AIJ59770.1 D-xylulose 5-phosphate/D-fructo	5	1	1	1	2.3	89.53					3802.3	2347
AIJ78558.1	AIJ78558.1;AIJ75734.1;AIJ59352.1;AIJ56564.1;AIJ51483.1	AIJ78558.1 molybdenum cofactor biosynthesis MOG [Brucella abortus];AIJ75734.1 molybdenum cofactor biosynthesis MOG [Brucella abortus];AIJ59352.1 molybdenum cofactor biosynthesis MOG [Brucella abortus];AIJ56564.1 molybdenum cofactor biosynthesis MOG [Brucel	5	1	1	1	7.6	18.384					9207.1	3586.2
AIJ79119.1	AIJ79119.1;AIJ75488.1;AIJ59817.1;AIJ56224.1;AIJ51643.1	AIJ79119.1 dipeptidase AC Metallo peptidase, MEROPS family M19 [Brucella abortus];AIJ75488.1 dipeptidase AC, Metallo peptidase, MEROPS family M19 [Brucella abortus];AIJ59817.1 dipeptidase AC, Metallo peptidase, MEROPS family M19 [Brucella abortus];AIJ56224	5	3	3	3	11.6	37.959				13937	32247	17003
AIJ78561.1	AIJ78561.1;AIJ75885.1;AIJ59313.1;AIJ56158.1;AIJ51684.1	AIJ78561.1 fructose-bisphosphate aldolase, class II, Calvin cycle subtype [Brucella abortus];AIJ75885.1 fructose-bisphosphate aldolase, class II, Calvin cycle subtype [Brucella abortus];AIJ59313.1 fructose-bisphosphate aldolase, class II, Calvin cycle subt	5	1	1	1	3.7	38.785					9204.2	12109
AIJ80240.1	AIJ80240.1;AIJ77643.1;AIJ56896.1;AIJ55046.1;AIJ51770.1	AIJ80240.1 hypothetical protein DK49_1455 [Brucella abortus];AIJ77643.1 hypothetical protein DO75_338 [Brucella abortus];AIJ56896.1 hypothetical protein DO78_1602 [Brucella abortus];AIJ55046.1 hypothetical protein DK51_1862 [Brucella abortus];AIJ51770.1 hy	5	1	1	1	5.2	25.507					22841	12820
AIJ81174.1	AIJ81174.1;AIJ78009.1;AIJ57668.1;AIJ55141.1;AIJ51903.1	AIJ81174.1 pyruvate dehydrogenase (acetyl-transferring) E1 component, alpha subunit [Brucella abortus];AIJ78009.1 pyruvate dehydrogenase (acetyl-transferring) E1 component, alpha subunit [Brucella abortus];AIJ57668.1 pyruvate dehydrogenase (acetyl-transfer	5	1	1	1	3.2	38.115					10103	6657.1
AIJ80663.1	AIJ80663.1;AIJ78265.1;AIJ58731.1;AIJ54891.1;AIJ52048.1	AIJ80663.1 multiple substrate aminotransferase [Brucella abortus];AIJ78265.1 multiple substrate aminotransferase [Brucella abortus];AIJ58731.1 multiple substrate aminotransferase [Brucella abortus];AIJ54891.1 multiple substrate aminotransferase [Brucella a	5	1	1	1	3.2	44.759					13462	26676
AIJ80485.1	AIJ80485.1;AIJ77151.1;AIJ57390.1;AIJ55420.1;AIJ52200.1	AIJ80485.1 ribosomal protein L1 [Brucella abortus];AIJ77151.1 ribosomal protein L1 [Brucella abortus];AIJ57390.1 ribosomal protein L1 [Brucella abortus];AIJ55420.1 ribosomal protein L1 [Brucella abortus];AIJ52200.1 ribosomal protein L1 [Brucella abortus]	5	1	1	1	6.9	24.61					31711	17071
AIJ80384.1	AIJ80384.1;AIJ77176.1;AIJ58643.1;AIJ53803.1;AIJ52304.1	AIJ80384.1 cobaltochelatase, CobS subunit [Brucella abortus];AIJ77176.1 cobaltochelatase, CobS subunit [Brucella abortus];AIJ58643.1 cobalamin 5-phosphate synthase [Brucella abortus];AIJ53803.1 cobalamin 5-phosphate synthase [Brucella abortus];AIJ52304.1	5	2	2	2	6.4	36.729					6834.8	4597.6
AIJ80116.1	AIJ80116.1;AIJ76410.1;AIJ57458.1;AIJ53771.1;AIJ52380.1	AIJ80116.1 integration host factor, beta subunit [Brucella abortus];AIJ76410.1 integration host factor, beta subunit [Brucella abortus];AIJ57458.1 integration host factor, beta subunit [Brucella abortus];AIJ53771.1 integration host factor, beta subunit [Br	5	1	1	1	10.6	10.566				11999	77022	25619
AIK03114.1	AIK03114.1;AIJ81026.1;AIJ76342.1;AIJ57734.1;AIJ55622.1;AIJ52632.1	AIK03114.1 DNA-binding regulatory, YebC/PmpR family protein [Brucella abortus];AIJ81026.1 DNA-binding regulatory, YebC/PmpR family protein [Brucella abortus];AIJ76342.1 DNA-binding regulatory, YebC/PmpR family protein [Brucella abortus];AIJ57734.1 DNA-bind	6	3	3	3	14.9	26.949					36899	35947
AIJ80112.1	AIJ80112.1;AIJ78093.1;AIJ58617.1;AIJ55260.1;AIJ52648.1	AIJ80112.1 ribulose-phosphate 3-epimerase [Brucella abortus];AIJ78093.1 ribulose-phosphate 3-epimerase [Brucella abortus];AIJ58617.1 ribulose-phosphate 3-epimerase [Brucella abortus];AIJ55260.1 ribulose-phosphate 3-epimerase [Brucella abortus];AIJ52648.1 r	5	1	1	1	7.6	23.853					10829	5707.8
AIJ81385.1	AIJ81385.1;AIJ76550.1;AIJ58822.1;AIJ54543.1;AIJ52790.1	AIJ81385.1 tim44-like domain protein [Brucella abortus];AIJ76550.1 tim44-like domain protein [Brucella abortus];AIJ58822.1 tim44-like domain protein [Brucella abortus];AIJ54543.1 tim44-like domain protein [Brucella abortus];AIJ52790.1 tim44-like domain pro	5	1	1	1	8.2	25.374					9152.4	2998
AIJ81189.1	AIJ81189.1;AIJ76617.1;AIJ58564.1;AIJ54339.1;AIJ52838.1	AIJ81189.1 short chain dehydrogenase family protein [Brucella abortus];AIJ76617.1 short chain dehydrogenase family protein [Brucella abortus];AIJ58564.1 short chain dehydrogenase family protein [Brucella abortus];AIJ54339.1 short chain dehydrogenase family	5	1	1	1	4.4	29.208					10924	6862.3
AIJ79787.1	AIJ79787.1;AIJ78296.1;AIJ57309.1;AIJ54033.1;AIJ53617.1	AIJ79787.1 dak1 domain protein [Brucella abortus];AIJ78296.1 dak1 domain protein [Brucella abortus];AIJ57309.1 dak1 domain protein [Brucella abortus];AIJ54033.1 dak1 domain protein [Brucella abortus];AIJ53617.1 dak1 domain protein [Brucella abortus]	5	1	1	1	6.4	34.717					23828	10550
